# Supplementary material for: Ultrasound-activated ciliary bands for microrobotic systems inspired by starfish
Source: Nat Commun. 2021 Nov 9;12:6455. doi: 10.1038/s41467-021-26607-y (PMC8578555; doi:10.1038/s41467-021-26607-y)
Supplement: Supplementary file 3 — Supplementary Software 1 [file 41467_2021_26607_MOESM3_ESM.zip › Supplementary_Software1.m]

clc
clear all
close all


% Data
T = readtable('Source_Data1.xlsx');
delta_t = 0.0018709073900842; % sum of two frame intervals at fps = 1069 -->(Only every second frame was used to mark a tracking point)
px_um_ratio = 1.6241; % pixel to um ratio
number_of_tracks = 3;
C = {[],[],[],[],[],[]}; % particle1: cell1(velocity),cell4(x_position); particle2: cell2(velocity),cell5(x_position); particle3: cell3(velocity),cell6(x_position) 

 for k = 1:number_of_tracks
     for i = 1:height(T)
        if  T.track_nr(i) == k
            C{k}= [C{k}, (T.distance(i)*0.001)/delta_t]; % velocity in mm/s (T.distance data in um)
            C{k+3} = [C{k+3}, (T.x(i)/px_um_ratio)-53]; % pixel to um conversion and shift x postion data to start at 0
        end   
    end
 end

 % Plot
figure(1)
plot(C{4},C{1},'b:o','LineWidth',1.5 ,'MarkerSize',5)
hold on
plot(C{5},C{2},'g:o','LineWidth',1.5,'MarkerSize',5)
hold on
plot(C{6},C{3},'r:o','LineWidth',1.5,'MarkerSize',5)
ylabel('Velocity (mm/s)');   
xlabel('X position (�m)');
ax = gca;
ax.FontSize = 18;
ax.LineWidth = 1.5;   
 
