# Supplementary material for: Ultrasound-activated ciliary bands for microrobotic systems inspired by starfish
Source: Nat Commun. 2021 Nov 9;12:6455. doi: 10.1038/s41467-021-26607-y (PMC8578555; doi:10.1038/s41467-021-26607-y)
Supplement: Supplementary file 4 — Supplementary Software 2 [file 41467_2021_26607_MOESM4_ESM.zip › Supplementary_Software2/Software2_plus_ciliary_band.m]

clc
clear all
close all
format long

%% Data processing
dinfo = dir('*.xls');
for k = 1 : length(dinfo)
   thisfilename = dinfo(k).name;
   thisdata = xlsread(thisfilename,1, 'B2:B400');
   thisdata = thisdata(thisdata<=0); % exclude streaming velocity data (v component) >0, streaming is in negative direction (PIV software limitation at low velocitites)
   mean_values_listed(k,1) = mean(thisdata(:,1)); % mean streaming velocities at corresponding power applied (Vpp)
   std_values_listed(k,1) = std(thisdata(:,1)); % standard deviation streaming velocities at corresponding power applied (Vpp)
end
disp(mean_values_listed);
disp(std_values_listed);

%% Data plotting
x = [0 4.7 9.2 13.6 18.25 22.0]; % Power applied (0 is included due to plotting reason)[Vpp]
x_i = [4.7 9.2 13.6 18.25 22.0]; % Power applied [Vpp]
y = [0 abs(mean_values_listed).']; %[m/s]
y = y*1000; % [mm/s]
y_i = y(2:6);
y_std = [0 std_values_listed.']; %[m/s]
y_std = y_std*1000; % [mm/s]

% Errorbar plot
figure(1)
e = errorbar(x,y,y_std,'');
e.Marker = 'o';
e.MarkerEdgeColor = 'b';
e.MarkerFaceColor = 'b';
e.MarkerSize = 8;
e.LineStyle = 'none';
e.LineWidth = 1.8;
e.CapSize = 10;
e.Color = 'k';
axis([2.5 25 0 4]);
ax = gca;
ax.FontSize = 18;
ax.LineWidth = 1.9;
ytickformat('%.1f')
xlabel('Voltage (V_P_P)');
ylabel('Velocity (mm/s)');
hold on

% Quadratic fit
x1 = [4.7:0.1:22];
y1 = (0.0052*x1.^2);
plot(x1, y1,'r-','LineWidth',1.5);

%% Loglog plot
figure(2)
ll = loglog(x1,y1);
ll.LineStyle = 'none';
ll.LineWidth = 2;
ll.Color = 'r';
axis([4 25 0.008 4.5]);
ax = gca;
ax.FontSize = 25;
ax.LineWidth = 3.0;
xlabel('Voltage (V_P_P)');
ylabel('Velocity (mm/s)');
hold on

% Errorbar plot
e = errorbar(x,y,y_std,'');
e.Marker = 'o';
e.MarkerEdgeColor = 'b';
e.MarkerFaceColor = 'b';
e.MarkerSize = 8;
e.LineStyle = 'none';
e.LineWidth = 1.8;
e.CapSize = 10;
e.Color = 'k';

% Linear fit log log plot
Const = polyfit(log(x_i),log(y_i),1);
m = Const(1);
k = Const(2);
disp(m)
%disp(k)
hold on
y_loglog_fit = [4.7^m*exp(k) 9.2^m*exp(k) 13.6^m*exp(k) 18.25^m*exp(k)  22.0^m*exp(k)];
loglog(x_i,y_loglog_fit,'r','LineWidth',1.5)
