# Supplementary material for: Ultrasound-activated ciliary bands for microrobotic systems inspired by starfish
Source: Nat Commun. 2021 Nov 9;12:6455. doi: 10.1038/s41467-021-26607-y (PMC8578555; doi:10.1038/s41467-021-26607-y)
Supplement: Supplementary file 5 — Supplementary Software 3 [file 41467_2021_26607_MOESM5_ESM.zip]

Archive with 1 entries (1 files):
- Supplementary_Software3.m
