# Supplementary material for: Ultrasound-activated ciliary bands for microrobotic systems inspired by starfish
Source: Nat Commun. 2021 Nov 9;12:6455. doi: 10.1038/s41467-021-26607-y (PMC8578555; doi:10.1038/s41467-021-26607-y)
Supplement: Supplementary file 5 — Supplementary Software 3 [file 41467_2021_26607_MOESM5_ESM.zip › Supplementary_Software3.m]

clc
clear all
close all

%% Data processing

T = readtable('Source_Data3.xlsx');
fps = 287.3; % fps = 2873, reduced by factor 10
delta_t = 1/fps;
ratio = 0.8118; % px/um ratio
number_of_tracks = 3;
C = {[],[],[],[],[],[],[],[],[]}; % particle1: cell1(velocity),cell4(x_position); particle2: cell2(velocity),cell5(x_position); particle3: cell3(velocity),cell6(x_position) 

 for k = 1:number_of_tracks
    for i = 2:height(T)
        if  T.track_nr(i) == k
            C{k}= [C{k}, ((sqrt((T.y(i)-T.y(i-1))^2 + (T.x(i)-T.x(i-1))^2)/(ratio))/((T.frame_nr(i)-T.frame_nr(i-1))*delta_t))*0.001]; % velocity in mm/s
            C{k+3} = [C{k+3}, (T.x(i)/ratio)]; % X pixel to um conversion
            C{k+6} = [C{k+6}, (T.y(i)/ratio)]; % Y pixel to um conversion
        end   
    end
 end

%% Data plotting 

figure(1)
plot(C{4}(37:132),abs(C{7}(37:132)-461.59),'b:o','LineWidth',1.5 ,'MarkerSize',5)% flipped y axis
hold on
plot(C{5}(35:151),abs(C{8}(35:151)-461.59),'g:o','LineWidth',1.5,'MarkerSize',5)% flipped y axis
hold on
plot(C{6}(29:156),abs(C{9}(29:156)-461.59),'r:o','LineWidth',1.5,'MarkerSize',5)% flipped y axis
xlabel('X position (mm)');
ylabel('Y position (mm)');
xlim([200 550])
ylim([100 350])
xticks([200 300 400 500])
xticklabels({'0.2','0.3','0.4','0.5'})
yticklabels({'0.1','0.2','0.3'})
ax = gca;
ax.FontSize = 16;
ax.LineWidth = 1.7;   
yticks([100 200 300])


figure('Position', [300 300 320 500])
plot(abs(C{7}(37:75)-461.59),C{1}(37:75),'b:o','LineWidth',1.5 ,'MarkerSize',5) % flipped y axis
hold on
plot(abs(C{8}(35:79)-461.59),C{2}(35:79),'g:o','LineWidth',1.5,'MarkerSize',5) % flipped y axis
hold on
plot(abs(C{9}(29:83)-461.59),C{3}(29:83),'r:o','LineWidth',1.5,'MarkerSize',5) % flipped y axis
xlabel('Y position (mm)'); 
ylabel('Velocity (mm/s)');   
ylim([0 4])
xlim([100 350])
xticks([100 200 300])
xticklabels({'0.1','0.2','0.3'})
ax = gca;
ax.FontSize = 18;
ax.LineWidth = 1.9;   

figure('Position', [300 300 300 500])
plot(abs(C{7}(75:132)-461.59),C{1}(75:132),'b:o','LineWidth',1.5 ,'MarkerSize',5) % flipped y axis
hold on 
plot(abs(C{8}(79:151)-461.59),C{2}(79:151),'g:o','LineWidth',1.5,'MarkerSize',5) % flipped y axis
hold on
plot(abs(C{9}(83:156)-461.59),C{3}(83:156),'r:o','LineWidth',1.5,'MarkerSize',5) % flipped y axis
yyaxis right
xlabel('Y position (mm)');
set(gca,'xdir','reverse') % flipped x axis (= y axis again flipped for representation in figure)
ylim([0 4])
xlim([100 350])
xticks([100 200 300])
xticklabels({'0.1','0.2','0.3'})
yticks([0 1 2 3 4])
yyaxis left
yticklabels({''})
yticks([0 1 2 3 4])
ax = gca;
ax.FontSize = 18;
ax.LineWidth = 1.9;
ax.YColor = 'k';
yyaxis right
ax.YColor = 'k';
