# Supplementary material for: Ultrasound-activated ciliary bands for microrobotic systems inspired by starfish
Source: Nat Commun. 2021 Nov 9;12:6455. doi: 10.1038/s41467-021-26607-y (PMC8578555; doi:10.1038/s41467-021-26607-y)
Supplement: Supplementary file 6 — Supplementary Software 4 [file 41467_2021_26607_MOESM6_ESM.zip › Supplementary_Software4.m]

clc
clear all
close all
%% Point detection
tracking_data = [];

images = dir(fullfile('*.tif'));
for k = 1:length(images)
    
    filename =  sprintf('frame%.5d.tif', k);
    a = double(imread(filename));
    colormap('gray');
    imagesc(a);

    %figure(1)
    b = 255-a;
    colormap('gray');
    imagesc(b);

    %figure(2)
    c = bpass(b,0.5,10);
    colormap('gray'); 
    image(c);

    pk = pkfnd(c,50,11); % peak finder, px value (b,max,min)
    %max_px_value = max(max(b)) % check max px value in image

    cnt = cntrd(c,pk,15);
    %hist(mod(cnt(:,1),1),20); % check for sub px accuracy..
    
    frame_indicator = [zeros(length(cnt),1)];
    for i = 1:length(cnt);
        frame_indicator(i)= k;
    end
    
    tracking_data = cat(1,tracking_data,[cnt(:,1:2), frame_indicator]);
    
end


%% Track generation
% tracking parameters --> help track
param.mem = 1;
param.dim = 2;
param.good = 500;
param.quiet = 1;

tr_pts = track(tracking_data,2,param);

%% Save tracks
max_track_nr = max(tr_pts);
data = double.empty()
m=1;    
    
for j = 1:length(tr_pts) 
    if tr_pts(j,4) == m
       data = [data ; tr_pts(j,:)];
    elseif tr_pts(j,4)~= m && m < max_track_nr(4)+1
           trackname = sprintf('track%.3d.mat', m);
           save(trackname,'data');
           data = double.empty();
           m = m+1
    end
end

trackname = sprintf('track%.3d.mat', m)                                
save(trackname,'data')                                                     

%% Plot all tracks

figure();
a = double(imread('frame00001.tif'));
colormap('gray');
imagesc(a);
hold on
for n = 1:max_track_nr(4)
    trackname = sprintf('track%.3d.mat', n);
    plot_track = load(trackname);
    result = plot(plot_track.data(:,1),plot_track.data(:,2))
    result.LineWidth = 1.5
    hold on
end

%% Statsistical evaluation
% find tracks of trapped particles, i.e. fulfilling conditions:
% x_position_start - x_position_end > 5 and located in the trapping area (x = 170 - 330, y > 211)

final_track_ids = [];

for o = 1:max_track_nr(4)
    trackname = sprintf('track%.3d.mat', o);
    stat_eval = load(trackname);
        if  stat_eval.data(1,1) - stat_eval.data(length(stat_eval.data),1) > 5 && stat_eval.data(1,1) > 170 && stat_eval.data(1,1) < 330 && stat_eval.data(1,2) > 211 
            final_track_ids = [final_track_ids o];
        end
end

final_track_ids = unique(final_track_ids');

%% Final plots

figure();
a = double(imread('frame00001.tif'));
colormap('gray');
imagesc(a);
hold on

for u = 1:length(final_track_ids)
    for n = final_track_ids(u,1)
        trackname = sprintf('track%.3d.mat', n);
        plot_track = load(trackname);
        result = plot(plot_track.data(:,1),plot_track.data(:,2))
        result.LineWidth = 1.5
        hold on
    end
end
