# Supplementary material for: Ultrasound-activated ciliary bands for microrobotic systems inspired by starfish
Source: Nat Commun. 2021 Nov 9;12:6455. doi: 10.1038/s41467-021-26607-y (PMC8578555; doi:10.1038/s41467-021-26607-y)
Supplement: Supplementary file 18 — Source Data [file 41467_2021_26607_MOESM18_ESM.zip]

Archive with 18 entries (12 files):
- Source_Data/
- Source_Data/Source_Data1/
- Source_Data/Source_Data1/Source_Data1.xlsx
- Source_Data/Source_Data2/
- Source_Data/Source_Data2/Minus_Ciliary_Band/
- Source_Data/Source_Data2/Minus_Ciliary_Band/Vpp_1.xls
- Source_Data/Source_Data2/Minus_Ciliary_Band/Vpp_2.xls
- Source_Data/Source_Data2/Minus_Ciliary_Band/Vpp_3.xls
- Source_Data/Source_Data2/Minus_Ciliary_Band/Vpp_4.xls
- Source_Data/Source_Data2/Minus_Ciliary_Band/Vpp_5.xls
- Source_Data/Source_Data2/Plus_Ciliary_Band/
- Source_Data/Source_Data2/Plus_Ciliary_Band/Vpp_1.xls
- Source_Data/Source_Data2/Plus_Ciliary_Band/Vpp_2.xls
- Source_Data/Source_Data2/Plus_Ciliary_Band/Vpp_3.xls
- Source_Data/Source_Data2/Plus_Ciliary_Band/Vpp_4.xls
- Source_Data/Source_Data2/Plus_Ciliary_Band/Vpp_5.xls
- Source_Data/Source_Data3/
- Source_Data/Source_Data3/Source_Data3.xlsx
