# Supplementary material for: Ultrasound-activated ciliary bands for microrobotic systems inspired by starfish
Source: Nat Commun. 2021 Nov 9;12:6455. doi: 10.1038/s41467-021-26607-y (PMC8578555; doi:10.1038/s41467-021-26607-y)
Supplement: Supplementary file 18 — Source Data [file 41467_2021_26607_MOESM18_ESM.zip › Source_Data/Source_Data1/Source_Data1.xlsx]

## Sheet: Data_Tangential_velocity_plot
track_nr	track_nr	frame_nr	x	y	distance
1	1	3	350	232	1.382
1	1	5	346	232	2.472
1	1	7	342	232	2.472
1	1	9	338	233	2.548
1	1	11	336	235	1.748
1	1	13	331	237	3.328
1	1	15	328	240	2.622
1	1	17	325	244	3.09
1	1	19	322	248	3.09
1	1	21	314	251	5.281
1	1	23	299	252	9.291
1	1	25	289	249	6.453
1	1	27	281	246	5.281
1	1	29	277	244	2.764
1	1	31	272	243	3.151
1	1	33	267	243	3.09
1	1	35	261	243	3.708
1	1	37	257	246	3.09
1	1	39	251	250	4.457
1	1	41	241	253	6.453
1	1	43	224	251	10.579
1	1	45	214	250	6.211
1	1	47	207	250	4.326
1	1	49	203	250	2.472
1	1	51	199	251	2.548
1	1	53	195	252	2.548
1	1	55	191	254	2.764
1	1	57	188	257	2.622
1	1	59	184	260	3.09
1	1	61	178	263	4.146
1	1	63	158	252	14.107
1	1	65	147	247	7.468
1	1	67	140	245	4.499
1	1	69	136	242	3.09
1	1	71	135	239	1.954
1	1	73	133	237	1.748
1	1	75	133	237	1.748
1	1	77	133	237	1.748
1	1	79	133	237	1.748
1	1	81	133	237	1.748
1	1	83	133	237	1.748
1	1	85	133	237	1.748
1	1	87	133	237	1.748
1	1	89	133	237	1.748
1	1	91	133	237	1.748
1	1	93	133	237	1.748
1	1	95	133	237	1.748
1	1	97	133	237	1.748
1	1	99	133	237	1.748
1	1	101	133	237	1.748
2	2	3	443	234	1.748
2	2	5	440	234	1.854
2	2	7	437	235	1.954
2	2	9	435	236	1.382
2	2	11	431	237	2.548
2	2	13	428	238	1.954
2	2	15	425	241	2.622
2	2	17	420	245	3.957
2	2	19	414	249	4.457
2	2	21	405	255	6.685
2	2	23	380	249	15.89
2	2	25	371	244	6.363
2	2	27	366	239	4.37
2	2	29	361	235	3.957
2	2	31	356	233	3.328
2	2	33	354	231	1.748
2	2	35	350	229	2.764
2	2	37	347	228	1.954
2	2	39	344	228	1.854
2	2	41	342	228	1.236
2	2	43	339	229	1.954
2	2	45	336	230	1.954
2	2	47	334	232	1.748
2	2	49	331	234	2.228
2	2	51	328	237	2.622
2	2	53	325	240	2.622
2	2	55	321	245	3.957
2	2	57	316	248	3.604
2	2	59	305	251	7.047
2	2	61	294	249	6.91
2	2	63	287	247	4.499
2	2	65	282	244	3.604
2	2	67	278	243	2.548
2	2	69	274	242	2.548
2	2	71	271	242	1.854
2	2	73	266	242	3.09
2	2	75	262	244	2.764
2	2	77	257	247	3.604
2	2	79	251	251	4.457
2	2	81	244	254	4.707
2	2	83	224	253	12.376
2	2	85	215	254	5.597
2	2	87	208	256	4.499
2	2	89	204	258	2.764
2	2	91	200	259	2.548
2	2	93	197	260	1.954
2	2	95	196	262	1.382
2	2	97	192	264	2.764
2	2	99	190	265	1.382
2	2	101	190	266	0.618
3	3	27	540	269	5.863
3	3	29	531	274	6.363
3	3	31	523	272	5.097
3	3	33	518	270	3.328
3	3	35	514	268	2.764
3	3	37	508	266	3.909
3	3	39	504	265	2.548
3	3	41	498	265	3.708
3	3	43	491	266	4.37
3	3	45	481	263	6.453
3	3	47	449	258	20.018
3	3	49	438	259	6.827
3	3	51	428	261	6.303
3	3	53	416	264	7.645
3	3	55	374	257	26.316
3	3	57	363	256	6.827
3	3	59	355	254	5.097
3	3	61	348	253	4.37
3	3	63	341	254	4.37
3	3	65	333	258	5.528
3	3	67	323	259	6.211
3	3	69	316	254	5.317
3	3	71	295	257	13.111
3	3	73	282	255	8.129
3	3	75	276	253	3.909
3	3	77	268	252	4.983
3	3	79	260	253	4.983
3	3	81	251	257	6.087
3	3	83	234	254	10.669
3	3	85	214	250	12.606
3	3	87	207	251	4.37
3	3	89	203	252	2.548
3	3	91	197	253	3.759
3	3	93	193	255	2.764
3	3	95	188	257	3.328
3	3	97	184	260	3.09
3	3	99	175	262	5.698
3	3	101	164	257	7.468
