# Supplementary material for: Ultrasound-activated ciliary bands for microrobotic systems inspired by starfish
Source: Nat Commun. 2021 Nov 9;12:6455. doi: 10.1038/s41467-021-26607-y (PMC8578555; doi:10.1038/s41467-021-26607-y)
Supplement: Supplementary file 18 — Source Data [file 41467_2021_26607_MOESM18_ESM.zip › Source_Data/Source_Data2/Minus_Ciliary_Band/Vpp_1.xls]

## Sheet: Sheet1
Frame Nr.	v component [m/s]: mean_value [mean]
1	-0.000307668
2	-3.46585e-05
3	1.12153e-05
4	1.28785e-05
5	1.14058e-05
6	2.89521e-05
7	-2.87087e-05
8	1.75268e-05
9	2.37282e-06
10	-1.82006e-06
11	3.09095e-06
12	8.30392e-06
13	3.10087e-05
14	-3.11208e-05
15	-6.23353e-05
16	6.24116e-05
17	2.75327e-05
18	5.42416e-05
19	7.80805e-06
20	-3.29084e-05
21	2.90837e-05
22	-4.94198e-06
23	-1.74474e-05
24	3.89972e-05
25	5.91301e-05
26	1.75536e-05
27	3.31372e-05
28	2.77967e-06
29	4.61087e-05
30	4.55587e-05
31	3.18675e-05
32	7.2441e-05
33	2.91222e-05
34	2.49583e-05
35	3.6084e-05
36	3.01453e-05
37	2.31629e-05
38	-2.749e-05
39	3.09955e-05
40	-5.36569e-05
41	-1.33194e-05
42	5.54463e-05
43	-2.18813e-06
44	1.82211e-05
45	1.49173e-05
46	4.21606e-06
47	2.25497e-06
48	2.4966e-05
49	4.52823e-05
50	-5.38367e-07
51	1.54255e-05
52	4.06847e-05
53	4.80576e-05
54	6.03642e-05
55	3.72589e-05
56	2.42666e-05
57	3.87459e-05
58	2.21536e-05
59	3.02575e-05
60	3.0723e-05
61	8.04194e-06
62	-3.41261e-06
63	2.58118e-05
64	-5.56156e-06
65	8.84039e-06
66	1.89921e-05
67	1.39906e-06
68	5.35105e-05
69	1.73411e-05
70	2.77029e-05
71	4.58218e-05
72	-8.35056e-07
73	1.29559e-05
74	4.36597e-05
75	-1.53781e-05
76	-8.10019e-06
77	-9.14329e-07
78	1.48242e-05
79	1.05445e-05
80	4.19618e-05
81	-1.80493e-05
82	2.33606e-05
83	3.82015e-05
84	1.84843e-05
85	-7.43194e-06
86	1.3833e-06
87	2.66979e-05
88	2.74564e-05
89	-4.94069e-06
90	2.65319e-06
91	-1.46287e-05
92	-1.13403e-05
93	3.51587e-05
94	2.06078e-05
95	2.13176e-06
96	-6.90278e-06
97	1.4644e-07
98	2.91632e-05
99	6.91247e-06
100	3.59166e-05
101	1.11255e-05
102	4.87275e-05
103	4.51048e-05
104	6.7944e-05
105	2.04444e-05
106	4.05549e-05
107	1.83923e-05
108	2.94415e-05
109	2.80952e-05
110	4.27699e-05
111	3.70132e-05
112	-9.14796e-06
113	1.21078e-05
114	1.43271e-05
115	1.27501e-05
116	2.58603e-05
117	-4.75076e-06
118	6.11668e-06
119	2.9079e-05
120	6.62753e-05
121	3.97476e-06
122	1.74109e-05
123	-4.69324e-06
124	1.41867e-05
125	7.17022e-05
126	-1.75819e-05
127	4.80375e-05
128	2.80603e-05
129	1.16457e-05
130	9.13062e-06
131	5.00395e-06
132	2.87954e-05
133	1.2121e-07
134	3.33734e-05
135	2.86027e-05
136	5.55943e-06
137	7.97611e-06
138	-3.23257e-06
139	4.46315e-06
140	-9.04332e-06
141	2.70113e-05
142	-3.88073e-06
143	-5.01173e-05
144	-5.33519e-05
145	2.77403e-05
146	-2.76918e-05
147	3.08757e-06
148	-5.96029e-07
149	8.22572e-06
150	2.02419e-05
151	5.20117e-05
152	1.29896e-06
153	-2.83402e-06
154	4.10413e-05
155	3.42098e-05
156	-7.48207e-06
157	1.86108e-05
158	1.54538e-05
159	8.73583e-06
160	3.40441e-05
161	4.36051e-05
162	2.13234e-05
163	5.13537e-06
164	-2.29305e-05
165	6.52362e-05
166	-5.01079e-06
167	4.89848e-05
168	1.2188e-05
169	5.93427e-05
170	3.73251e-05
171	2.70431e-05
172	3.86013e-05
173	4.74256e-05
174	1.2691e-05
175	2.22613e-05
176	1.51526e-05
177	-3.17955e-06
178	3.782e-05
179	1.71516e-05
180	1.09648e-05
181	2.58019e-05
182	-6.89905e-06
183	-1.41266e-05
184	9.25969e-06
185	4.78385e-05
186	1.6721e-06
187	5.36656e-05
188	-5.84986e-06
189	4.20157e-05
190	1.80795e-05
191	1.74624e-05
192	4.82064e-06
193	2.44326e-05
194	1.34127e-06
195	1.18035e-05
196	3.32771e-05
197	1.20236e-05
198	1.0197e-05
199	4.02051e-05
200	2.39754e-05
