# Supplementary material for: Ultrasound-activated ciliary bands for microrobotic systems inspired by starfish
Source: Nat Commun. 2021 Nov 9;12:6455. doi: 10.1038/s41467-021-26607-y (PMC8578555; doi:10.1038/s41467-021-26607-y)
Supplement: Supplementary file 18 — Source Data [file 41467_2021_26607_MOESM18_ESM.zip › Source_Data/Source_Data2/Minus_Ciliary_Band/Vpp_2.xls]

## Sheet: Sheet1
Frame Nr.	v component [m/s]: mean_value [mean]
1	0.000292036
2	0.000175461
3	-0.000170399
4	9.10126e-05
5	-9.7965e-05
6	0.000307279
7	0.000279009
8	0.000269573
9	1.14138e-05
10	0.000153143
11	2.9223e-05
12	0.000408849
13	8.62813e-05
14	2.4933e-05
15	7.73961e-05
16	7.39187e-05
17	-9.29698e-06
18	0.000268528
19	0.000160668
20	1.846e-05
21	6.05494e-05
22	0.000152145
23	0.000332321
24	0.000110067
25	0.000403028
26	0.000172895
27	0.000166372
28	-4.37691e-05
29	0.000422211
30	-6.56446e-05
31	8.41122e-05
32	0.000157414
33	0.000285486
34	2.72885e-05
35	0.000213463
36	-1.73349e-05
37	3.77844e-05
38	-0.000140989
39	0.000349074
40	6.36634e-05
41	1.64972e-05
42	5.28623e-05
43	7.17586e-05
44	-4.86105e-05
45	0.000167379
46	2.0246e-05
47	3.68665e-05
48	8.68931e-05
49	0.00012658
50	5.97307e-05
51	0.0002795
52	0.000236017
53	-1.83878e-05
54	0.000285226
55	0.000113952
56	0.000244082
57	-6.55452e-05
58	3.35115e-05
59	6.09112e-07
60	0.000117858
61	0.00038851
62	0.000208035
63	0.000105125
64	0.000309017
65	2.72609e-05
66	6.61267e-05
67	0.000308776
68	0.000304542
69	0.000342009
70	0.000200482
71	5.63201e-05
72	9.75064e-05
73	0.000193824
74	4.91248e-05
75	0.000121806
76	-4.41269e-05
77	0.000226343
78	0.000158529
79	1.24715e-05
80	-5.24283e-06
81	0.000188193
82	-3.31873e-05
83	0.000185733
84	0.000366367
85	0.000283883
86	7.51565e-05
87	-1.2094e-05
88	0.000226577
89	6.65307e-06
90	0.00037648
91	0.000220043
92	0.000133205
93	0.000107952
94	4.51318e-05
95	8.90614e-05
96	0.000142371
97	6.80828e-05
98	5.28377e-05
99	-8.5744e-06
100	3.07939e-05
101	6.79513e-05
102	-0.000127714
103	0.000100502
104	7.1058e-05
105	0.000237571
106	3.55976e-05
107	0.0001934
108	-3.10901e-05
109	0.000132472
110	0.000133226
111	-4.64259e-06
112	-6.30091e-05
113	0.000143685
114	0.000206767
115	0.000136769
116	9.50077e-05
117	0.000133025
118	9.2091e-05
119	0.000120884
120	0.000318168
121	4.0934e-05
122	7.16266e-05
123	0.000208157
124	0.000205676
125	-6.09416e-05
126	0.0002198
127	0.000149286
128	0.000155779
129	0.000323666
130	7.29162e-05
131	0.000290441
132	0.000192406
133	8.67725e-05
134	0.00011313
135	0.00020872
136	-5.27329e-05
137	0.000325732
138	8.19545e-05
139	0.000253006
140	-9.36329e-05
141	0.000288123
142	0.000333023
143	0.000170457
144	0.000326078
145	5.77218e-05
146	4.58538e-05
147	0.000237655
148	5.6788e-05
149	0.000153578
150	0.000446353
151	0.000139708
152	7.6888e-06
153	0.000195673
154	0.00026413
155	0.000168834
156	0.000202384
157	0.00021857
158	0.000318911
159	0.000225913
160	0.000114636
161	0.00024692
162	0.000431178
163	0.000183828
164	-2.63076e-05
165	0.000217921
166	0.000213293
167	8.97523e-05
168	0.000392508
169	0.000222295
170	0.000346441
171	-4.34803e-05
172	0.000313628
173	0.000198059
174	0.000366976
175	1.47812e-05
176	0.000492539
177	8.27528e-05
178	0.000391134
179	2.3546e-05
180	0.000116666
181	0.000293844
182	9.2696e-05
183	0.000106079
184	0.000276484
185	0.000283211
186	0.000102317
187	-2.58573e-06
188	0.000115742
189	0.000192241
190	5.33233e-05
191	0.000225115
192	0.000238024
193	6.13303e-05
194	0.000254149
195	0.00010596
196	0.000314394
197	0.000282577
198	0.000149757
199	0.000150451
200	0.000135666
201	0.000161201
202	0.000232044
203	0.00040391
204	0.000321564
205	0.000227409
206	0.000387089
207	-1.03198e-05
208	0.000276701
209	0.000255506
210	0.000272677
211	-2.28602e-05
212	0.000215599
213	0.000207956
214	0.000363113
215	0.000208532
216	0.000357337
217	0.000185123
218	9.8467e-05
219	0.000374341
220	0.000180482
221	0.000371091
222	0.000296434
223	0.000460013
224	0.000230138
225	0.000170685
226	0.000432111
227	0.000545079
228	0.000357412
229	-4.03113e-05
230	0.000448425
231	-2.30214e-05
232	0.000105223
233	0.000165413
234	8.08416e-05
235	0.000118177
236	0.000273622
237	2.30072e-05
238	0.000254877
239	0.000293255
240	0.00030191
241	-2.87399e-05
242	0.000167206
243	0.000297726
244	0.000439509
245	8.80028e-05
246	6.76266e-05
247	7.48644e-05
248	0.000233046
249	0.000171816
250	0.00018517
251	1.92476e-05
252	0.000428274
253	0.00018512
254	0.000151991
255	4.03864e-05
256	0.000209492
257	0.000207548
258	3.0851e-05
259	0.000309507
260	0.000293951
261	-1.57769e-06
262	0.000298561
263	8.86709e-05
264	0.000207655
265	0.000126171
266	0.000106174
267	2.04855e-05
268	0.000130792
269	0.000132072
270	0.000238256
271	0.000261033
272	9.13828e-05
273	-1.51185e-05
274	0.000397101
275	0.000184499
276	0.000345095
277	0.000561711
278	5.81618e-05
279	0.000194155
280	0.000145215
281	0.000187343
282	-3.90262e-06
283	0.000102138
284	0.000103873
285	0.000110036
286	0.000276154
287	0.000264373
288	3.62587e-05
289	0.000165112
290	0.000230308
291	7.02461e-05
292	0.000258016
293	0.000221347
294	0.00024305
295	4.86839e-05
296	0.000269558
297	9.79956e-05
298	0.000202353
299	0.000117239
300	6.61526e-05
301	0.00031484
302	-0.000178261
303	3.46619e-05
304	0.000187501
305	0.000121437
306	0.00030504
307	0.000160495
308	0.000241072
309	0.000151596
310	9.65971e-05
311	2.78506e-05
312	0.000209474
313	0.000158873
314	0.000290038
315	1.44506e-05
316	0.000541007
317	0.000105186
318	0.000361219
319	1.20414e-05
320	0.000158478
321	0.000230782
322	0.00026894
323	4.48135e-05
324	0.000106672
325	0.000125608
326	4.67736e-05
327	0.000231821
328	0.000349297
329	-2.42209e-05
330	0.000294316
331	0.00015117
332	0.000295499
333	-4.84541e-05
334	0.000258844
335	0.00015319
336	0.000194367
337	0.000199698
338	2.02541e-05
339	-2.8071e-06
340	0.000134957
341	0.00013827
342	0.000214042
343	2.56867e-05
344	0.000311795
345	0.000225482
346	0.000195543
347	9.57348e-05
348	5.70002e-05
349	-4.86518e-05
350	0.000158354
351	0.000212845
352	-3.00718e-05
353	0.000131037
354	7.81111e-05
355	0.000156516
356	-2.84334e-05
357	0.00028466
358	0.000173496
359	0.000130136
360	0.000271279
361	0.000251832
362	0.000137472
363	0.000209696
364	0.000164237
365	7.61281e-05
366	0.000108364
367	0.000320776
368	0.000181937
369	0.000191728
370	0.000166962
371	-2.98429e-06
372	-2.34292e-05
373	0.000271783
374	0.000182808
375	7.86712e-05
376	-2.29127e-05
377	0.000158621
378	8.52456e-05
379	0.000256243
380	0.000290246
381	0.000297878
382	6.13609e-05
383	0.000101652
384	5.62686e-06
385	0.00014633
386	0.000246023
387	0.000107634
388	5.16525e-06
389	8.72935e-05
390	-5.31428e-05
391	8.98962e-05
392	0.000239719
393	0.000171329
394	9.07832e-05
395	0.00017816
396	5.01185e-06
397	0.000282887
398	-3.13755e-05
399	-5.35619e-05
