# Supplementary material for: Ultrasound-activated ciliary bands for microrobotic systems inspired by starfish
Source: Nat Commun. 2021 Nov 9;12:6455. doi: 10.1038/s41467-021-26607-y (PMC8578555; doi:10.1038/s41467-021-26607-y)
Supplement: Supplementary file 18 — Source Data [file 41467_2021_26607_MOESM18_ESM.zip › Source_Data/Source_Data2/Minus_Ciliary_Band/Vpp_3.xls]

## Sheet: Sheet1
Frame Nr.	v component [m/s]: mean_value [mean]
1	0.000197525
2	0.000273716
3	0.000273903
4	0.000304063
5	0.000298274
6	0.000302834
7	0.000274986
8	0.000315849
9	0.000287231
10	0.000255854
11	0.00030661
12	0.000277123
13	0.000299073
14	0.000309184
15	0.00028957
16	0.00033608
17	0.000292934
18	0.000349036
19	0.000314816
20	0.000277801
21	0.000330557
22	0.000330215
23	0.00029584
24	0.000271634
25	0.000257402
26	0.000283464
27	0.000298439
28	0.000296124
29	0.0002663
30	0.000259149
31	0.000323623
32	0.000267876
33	0.000275626
34	0.00028453
35	0.000310982
36	0.000288623
37	0.00028619
38	0.000277577
39	0.000308116
40	0.000250079
41	0.000294537
42	0.000297292
43	0.000257575
44	0.000307071
45	0.000287136
46	0.000264495
47	0.000303573
48	0.00028645
49	0.000341633
50	0.000261479
51	0.00022215
52	0.000340981
53	0.000282156
54	0.000265943
55	0.00024312
56	0.000296863
57	0.000263404
58	0.000279115
59	0.000275726
60	0.000228341
61	0.000283417
62	0.000313632
63	0.000229676
64	0.000284514
65	0.00028754
66	0.000254822
67	0.000283341
68	0.000280989
69	0.000258625
70	0.000297858
71	0.000275997
72	0.000246807
73	0.000269218
74	0.000264221
75	0.000301647
76	0.000250401
77	0.000266657
78	0.000269477
79	0.000277339
80	0.000268424
81	0.000272263
82	0.000306773
83	0.000262404
84	0.000280555
85	0.000263317
86	0.000295904
87	0.00031833
88	0.000294845
89	0.000283663
90	0.000256681
91	0.000295073
92	0.000286569
93	0.000311231
94	0.000272239
95	0.0002782
96	0.000234259
97	0.000284916
98	0.000267677
99	0.000258671
100	0.000266872
101	0.00029856
102	0.000308557
103	0.000218106
104	0.000328244
105	0.000303238
106	0.000271141
107	0.000300282
108	0.000307544
109	0.000317114
110	0.000256251
111	0.000301255
112	0.000261157
113	0.000295449
114	0.000303985
115	0.000279583
116	0.000290414
117	0.000285158
118	0.000318063
119	0.000270747
120	0.000309439
121	0.000287376
122	0.000308466
123	0.000238669
124	0.000340457
125	0.00028256
126	0.000290576
127	0.00031054
128	0.000312039
129	0.000284178
130	0.000293398
131	0.000286389
132	0.000284458
133	0.000283493
134	0.000249558
135	0.000278526
136	0.000305399
137	0.000249819
138	0.000297558
139	0.000294979
140	0.000310224
141	0.0002596
142	0.000302299
143	0.000283459
144	0.000327461
145	0.000273983
146	0.000305847
147	0.000303128
148	0.000262783
149	0.000281716
150	0.000275688
151	0.000269748
152	0.000244693
153	0.000276443
154	0.000259478
155	0.000276244
156	0.00023736
157	0.000261796
158	0.000292193
159	0.000272873
160	0.000307408
161	0.000278159
162	0.00025739
163	0.00025845
164	0.000262739
165	0.000255237
166	0.000271316
167	0.000276373
168	0.000239697
169	0.000255199
170	0.000244791
171	0.000238523
172	0.00030341
173	0.000277949
174	0.000257957
175	0.000278183
176	0.000291682
177	0.000282189
178	0.000267812
179	0.000278284
180	0.000265061
181	0.000274924
182	0.000283358
183	0.000268017
184	0.000260247
185	0.0003015
186	0.000241649
187	0.000237655
188	0.000283977
189	0.000293831
190	0.000276921
191	0.000297696
192	0.000322036
193	0.00033126
194	0.000299729
195	0.000304551
196	0.000290121
197	0.000339532
198	0.000320934
199	0.00028006
200	0.000314551
201	0.000291232
202	0.000275592
203	0.000283586
204	0.000270916
205	0.000320139
206	0.000291666
207	0.00030601
208	0.000278965
209	0.000366384
210	0.00031442
211	0.000317969
212	0.000303056
213	0.000308243
214	0.000329904
215	0.000317547
216	0.000330033
217	0.000289124
218	0.000289852
219	0.000303584
220	0.000288601
221	0.000279639
222	0.000285482
223	0.000284495
224	0.000289794
225	0.0002942
226	0.000323579
227	0.000293589
228	0.000313327
229	0.000297979
230	0.000317612
231	0.000282671
232	0.000304924
233	0.000282855
234	0.000268943
235	0.000301181
236	0.000272561
237	0.000261254
238	0.000270894
239	0.000263144
240	0.000250277
241	0.000261512
242	0.000265458
243	0.000358418
244	0.000273738
245	0.000311034
246	0.000314233
247	0.000292311
248	0.00028968
249	0.000327003
250	0.000305515
251	0.000285923
252	0.00027805
253	0.000306268
254	0.000270529
255	0.000294182
256	0.000283919
257	0.000280265
258	0.00027558
259	0.000266657
260	0.000281694
261	0.000259452
262	0.000299687
263	0.000283598
264	0.000298335
265	0.000288387
266	0.000270393
267	0.000296979
268	0.000272904
269	0.000293571
270	0.000290094
271	0.000281883
272	0.000281083
273	0.000257253
274	0.000315234
275	0.000271251
276	0.000289596
277	0.000313526
278	0.000291759
279	0.000294243
280	0.000319138
281	0.000291094
282	0.000289955
283	0.000321184
284	0.000303207
285	0.000302308
286	0.000294762
287	0.000282402
288	0.000276595
289	0.000296169
290	0.000272958
291	0.000284691
292	0.000296496
293	0.000314803
294	0.000270753
295	0.000305417
296	0.000313216
297	0.000317603
298	0.000313058
299	0.000301978
300	0.000301168
301	0.000292222
302	0.000323255
303	0.00034218
304	0.00029843
305	0.00033807
306	0.000317654
307	0.000299171
308	0.000313287
309	0.000318454
310	0.000328487
311	0.000318109
312	0.00030097
313	0.000318634
314	0.000317224
315	0.000309658
316	0.000311057
317	0.000296517
318	0.000314568
319	0.000296486
320	0.000307433
321	0.000310606
322	0.000285454
323	0.000308932
324	0.000304494
325	0.000244375
326	0.00028528
327	0.000285673
328	0.000321277
329	0.000269079
330	0.000331973
331	0.000298918
332	0.000312198
333	0.000306618
334	0.000296435
335	0.000291652
336	0.000249057
337	0.000257379
338	0.000290289
339	0.000293954
340	0.00028588
341	0.000300626
342	0.00024737
343	0.000278501
344	0.000274036
345	0.000257406
346	0.000293942
347	0.000306198
348	0.000233248
349	0.000300825
350	0.000240139
351	0.000286689
352	0.000289935
353	0.000271623
354	0.000251881
355	0.000295762
356	0.000286954
357	0.000276936
358	0.000309101
359	0.000242855
360	0.00025511
361	0.000280764
362	0.000279668
363	0.000294288
364	0.000289654
365	0.00026583
366	0.000246803
367	0.000289688
368	0.000272926
369	0.000249403
370	0.000275147
371	0.000229783
372	0.000251854
373	0.000264198
374	0.000292801
375	0.000235752
376	0.00026969
377	0.000280467
378	0.000234135
379	0.000265056
380	0.000301556
381	0.000266641
382	0.000309732
383	0.000253677
384	0.000267185
385	0.000272551
386	0.000258349
387	0.000295086
388	0.000272032
389	0.000284223
390	0.000279206
391	0.000238542
392	0.000272098
393	0.000270637
394	0.000269513
395	0.00025294
396	0.000276666
397	0.000263459
398	0.000278125
399	0.000273711
