# Supplementary material for: Ultrasound-activated ciliary bands for microrobotic systems inspired by starfish
Source: Nat Commun. 2021 Nov 9;12:6455. doi: 10.1038/s41467-021-26607-y (PMC8578555; doi:10.1038/s41467-021-26607-y)
Supplement: Supplementary file 18 — Source Data [file 41467_2021_26607_MOESM18_ESM.zip › Source_Data/Source_Data2/Minus_Ciliary_Band/Vpp_4.xls]

## Sheet: Sheet1
Frame Nr.	v component [m/s]: mean_value [mean]
1	0.00128713
2	0.000398768
3	0.000391444
4	0.00039075
5	0.000416551
6	0.00047256
7	0.000399622
8	0.000445987
9	0.000430694
10	0.000479145
11	0.0004827
12	0.000452934
13	0.000436535
14	0.000424963
15	0.000453777
16	0.000542327
17	0.0004636
18	0.000520095
19	0.000499125
20	0.000531895
21	0.000528583
22	0.000477376
23	0.000434857
24	0.000526266
25	0.000563506
26	0.000494141
27	0.000485163
28	0.000472031
29	0.000418645
30	0.000404339
31	0.000378981
32	0.000371203
33	0.000358659
34	0.000403133
35	0.000396947
36	0.000384349
37	0.000455915
38	0.000419211
39	0.000409816
40	0.000372763
41	0.000343803
42	0.000389412
43	0.000353941
44	0.000396288
45	0.000345072
46	0.00038466
47	0.000432744
48	0.000418782
49	0.000357192
50	0.000386612
51	0.000325286
52	0.000357644
53	0.000369428
54	0.000371496
55	0.000394201
56	0.000369024
57	0.000352138
58	0.000412482
59	0.00037292
60	0.000316917
61	0.000365288
62	0.00029141
63	0.000369994
64	0.000374549
65	0.000356346
66	0.000426207
67	0.000398437
68	0.000434236
69	0.000416015
70	0.000458018
71	0.000520539
72	0.000488683
73	0.000462778
74	0.00050262
75	0.000505351
76	0.000509556
77	0.000489328
78	0.000593424
79	0.00050848
80	0.000510453
81	0.000540369
82	0.000554496
83	0.000506771
84	0.000470632
85	0.000507069
86	0.000445876
87	0.000455484
88	0.000393777
89	0.000476264
90	0.000485751
91	0.000428624
92	0.000446709
93	0.000454472
94	0.000431788
95	0.000483543
96	0.000513332
97	0.00048071
98	0.000392699
99	0.000509007
100	0.00052787
101	0.000519467
102	0.000501635
103	0.000544891
104	0.000531904
105	0.000490273
106	0.00049564
107	0.00051945
108	0.000543723
109	0.000515739
110	0.000521498
111	0.000565934
112	0.000564495
113	0.000517949
114	0.000544559
115	0.000572105
116	0.000604055
117	0.000493854
118	0.000524272
119	0.000539846
120	0.000465247
121	0.00053512
122	0.000570318
123	0.000430139
124	0.000539245
125	0.000483408
126	0.000546601
127	0.000447749
128	0.000478498
129	0.000478415
130	0.000472171
131	0.000472547
132	0.00043979
133	0.000460996
134	0.000527599
135	0.000509354
136	0.000455753
137	0.000483879
138	0.000435107
139	0.000403619
140	0.000471737
141	0.000454282
142	0.000494369
143	0.000508563
144	0.000472918
145	0.000527428
146	0.000423111
147	0.000462519
148	0.000485088
149	0.000471222
150	0.000445115
151	0.00059787
152	0.00056522
153	0.000343068
154	0.000560329
155	0.000431204
156	0.000471147
157	0.000524557
158	0.000505869
159	0.000456305
160	0.000493919
161	0.000526639
162	0.000385134
163	0.000500669
164	0.000477698
165	0.000382711
166	0.000548765
167	0.000438971
168	0.00040232
169	0.000444858
170	0.000499344
171	0.000558338
172	0.000375801
173	0.000380908
174	0.000638243
175	0.000467762
176	0.00059783
177	0.000338622
178	0.000610532
179	0.000457543
180	0.00057584
181	0.000384549
182	0.000548269
183	0.00047481
184	0.00042247
185	0.000505556
186	0.000347845
187	0.000476903
188	0.000509346
189	0.000414547
190	0.000288808
191	0.000365318
192	0.000363999
193	0.000426991
194	0.000333522
195	0.000449364
196	0.000502373
197	0.000400809
198	0.000386791
199	0.000393958
200	0.000697357
201	0.000410913
202	0.00027727
203	0.000381783
204	0.000585679
205	0.00019498
206	0.000464938
207	0.00072415
208	0.000492876
209	0.000534443
210	0.000445198
211	0.000448833
212	0.000442004
213	0.000504764
214	0.000408713
215	0.000448243
216	0.000560865
217	0.000584611
218	0.000544269
219	0.00046632
220	0.000583742
221	0.000478562
222	0.000406652
223	0.000545168
224	0.000476379
225	0.000585438
226	0.0005653
227	0.000489527
228	0.000466684
229	0.000312771
230	0.000481753
231	0.000650627
232	0.000356736
233	0.000554382
234	0.000333631
235	0.000316025
236	0.000440105
237	0.000577917
238	0.00041804
239	0.000442476
240	0.000515657
241	0.000392272
242	0.000512982
243	0.000351191
244	0.000452766
245	0.000499407
246	0.000387375
247	0.000355598
248	0.000564272
249	0.000542969
250	0.000549335
251	0.000560532
252	0.000616821
253	0.000597396
254	0.000505665
255	0.000355198
256	0.000555465
257	0.000505664
258	0.000623173
259	0.00057363
260	0.00051207
261	0.00046301
262	0.000743872
263	0.000462424
264	0.000600651
265	0.000725133
266	0.000509465
267	0.000576598
268	0.000569795
269	0.00064382
270	0.000657207
271	0.00061007
272	0.000615864
273	0.000624758
274	0.000537158
275	0.000647657
276	0.00056127
277	0.000544715
278	0.000587328
279	0.000625422
280	0.000500972
281	0.000579968
282	0.000654603
283	0.000643845
284	0.000580208
285	0.000500881
286	0.000641912
287	0.000653119
288	0.000605593
289	0.00055955
290	0.000569869
291	0.000640406
292	0.000690785
293	0.000592895
294	0.000545922
295	0.000588316
296	0.000540582
297	0.000552078
298	0.000573209
299	0.000514279
300	0.000516505
301	0.000551119
302	0.000491964
303	0.000475951
304	0.000483712
305	0.000478683
306	0.000508247
307	0.000588933
308	0.000619222
309	0.000576041
310	0.000532687
311	0.000569905
312	0.000713354
313	0.000614965
314	0.000600771
315	0.000585477
316	0.000628896
317	0.000492603
318	0.000545818
319	0.000618001
320	0.000600339
321	0.000629574
322	0.00059735
323	0.000543067
324	0.000571029
325	0.000553968
326	0.000608892
327	0.000572286
328	0.000587811
329	0.000536407
330	0.000563364
331	0.00054694
332	0.000548995
333	0.000565553
334	0.000513782
335	0.000490277
336	0.00054463
337	0.000585901
338	0.000543849
339	0.000493732
340	0.000535181
341	0.000584912
342	0.000538034
343	0.000528279
344	0.000488556
345	0.000527305
346	0.000526919
347	0.000568858
348	0.000499584
349	0.000489553
350	0.000534977
351	0.000523252
352	0.000486388
353	0.000487714
354	0.000521125
355	0.000492088
356	0.000506585
357	0.000499763
358	0.000568511
359	0.000566826
360	0.000583376
361	0.000525871
362	0.000553175
363	0.000556289
364	0.000500876
365	0.000423061
366	0.000590018
367	0.000571883
368	0.000621598
369	0.000544206
370	0.000616307
371	0.000550107
372	0.000487264
373	0.000489334
374	0.000482336
375	0.000403998
376	0.000486793
377	0.00040812
378	0.00049742
379	0.000532607
380	0.000472043
381	0.000514009
382	0.000502308
383	0.000522476
384	0.000436706
385	0.000394836
386	0.000542435
387	0.000373412
388	0.000439148
389	0.000565423
390	0.000438581
391	0.000456827
392	0.000450835
393	0.000533565
394	0.00050897
395	0.000529573
396	0.000547338
397	0.000551007
398	0.000646678
399	0.00051581
