# Supplementary material for: Ultrasound-activated ciliary bands for microrobotic systems inspired by starfish
Source: Nat Commun. 2021 Nov 9;12:6455. doi: 10.1038/s41467-021-26607-y (PMC8578555; doi:10.1038/s41467-021-26607-y)
Supplement: Supplementary file 18 — Source Data [file 41467_2021_26607_MOESM18_ESM.zip › Source_Data/Source_Data2/Minus_Ciliary_Band/Vpp_5.xls]

## Sheet: Sheet1
Frame Nr.	v component [m/s]: mean_value [mean]
1	0.00117413
2	0.000871248
3	0.000961877
4	0.00104356
5	0.00150433
6	0.00142487
7	0.000959654
8	0.000904077
9	0.00129382
10	0.00117229
11	0.000804176
12	0.00132619
13	0.00050577
14	0.00129081
15	0.000848742
16	0.00054561
17	0.00126452
18	0.00101982
19	0.00102467
20	0.00123892
21	0.000933633
22	0.00113656
23	0.000992657
24	0.00113469
25	0.000350357
26	0.00131544
27	0.000893207
28	0.000571663
29	0.0010342
30	0.000906328
31	0.0016219
32	0.00115314
33	0.00107185
34	0.000962458
35	0.00120498
36	0.00127451
37	0.00114181
38	0.00102874
39	0.00130299
40	0.00122611
41	0.00110959
42	0.00109747
43	0.00116405
44	0.000891805
45	0.000923341
46	0.000796235
47	0.000782532
48	0.00114859
49	0.00117485
50	0.00100692
51	0.00129907
52	0.00137323
53	0.00119855
54	0.00128431
55	0.00139205
56	0.00144176
57	0.00132328
58	0.00136623
59	0.00130147
60	0.00131715
61	0.00101253
62	0.00115214
63	0.00116066
64	0.00106379
65	0.000984033
66	0.000895114
67	0.00111795
68	0.00102508
69	0.00108715
70	0.00124491
71	0.00126392
72	0.0010915
73	0.00139774
74	0.00120846
75	0.00143784
76	0.00134503
77	0.00144571
78	0.00120085
79	0.00151308
80	0.00132649
81	0.001112
82	0.000851021
83	0.0010951
84	0.00108595
85	0.00113393
86	0.000948492
87	0.00140825
88	0.000930851
89	0.00120602
90	0.000679482
91	0.000966042
92	0.00108546
93	0.000802916
94	0.00087215
95	0.00113244
96	0.00112712
97	0.000932611
98	0.00100148
99	0.000712768
100	0.00057711
101	0.000998645
102	0.00118883
103	0.00163656
104	0.00117617
105	0.000955457
106	0.000790627
107	0.000847944
108	0.00107399
109	0.000752969
110	0.00102286
111	0.000134575
112	0.000154807
113	0.000390915
114	0.000841404
115	0.000982761
116	0.000812259
117	0.00117155
118	0.00110432
119	0.000597427
120	0.000639087
121	0.000973971
122	0.000867274
123	0.000783712
124	0.00114592
125	0.000718572
126	0.000773315
127	0.000871682
128	0.000946823
129	0.000638129
130	0.00102075
131	0.000691812
132	0.00077663
133	0.000612173
134	0.000899062
135	0.000833573
136	0.000915063
137	0.000838156
138	0.000857672
139	0.00106083
140	0.000754144
141	0.00123563
142	0.000993909
143	0.000803412
144	0.000899316
145	0.000885398
146	0.00113141
147	0.00115574
148	0.00119237
149	0.00094118
150	0.000823459
151	0.000911218
152	0.000870464
153	0.000945084
154	0.000988315
155	0.000783122
156	0.00090856
157	0.000731407
158	0.000902659
159	0.00110333
160	0.00098941
161	0.000970817
162	0.000997184
163	0.00106572
164	0.000935867
165	0.000915191
166	0.000922484
167	0.000836133
168	0.000820955
169	0.000962655
170	0.000888816
171	0.00101697
172	0.000766393
173	0.000840308
174	0.000816875
175	0.000918309
176	0.000932683
177	0.000839722
178	0.000996904
179	0.000838923
180	0.000964481
181	0.00084423
182	0.000882387
183	0.00083814
184	0.0009272
185	0.000850463
186	0.000773861
187	0.000686149
188	0.000832845
189	0.000929671
190	0.000847055
191	0.000907399
192	0.000795339
193	0.000768634
194	0.00101928
195	0.00104617
196	0.000968182
197	0.000859395
198	0.00100823
199	0.000747609
200	0.000826975
201	0.000662582
202	0.000738274
203	0.000674428
204	0.0007639
205	0.000582799
206	0.000786701
207	0.00102221
208	0.000795972
209	0.00107771
210	0.00107989
211	0.00100693
212	0.00127186
213	0.00102758
214	0.00109689
215	0.000895497
216	0.00101247
217	0.000899207
218	0.00102109
219	0.000953842
220	0.000804072
221	0.00083882
222	0.000685524
223	0.000763931
224	0.00104416
225	0.000900158
226	0.000961277
227	0.000999823
228	0.00101029
229	0.00116165
230	0.00102832
231	0.00100815
232	0.00111023
233	0.000979536
234	0.000898231
235	0.000758938
236	0.00125833
237	0.00101412
238	0.00105085
239	0.00100928
240	0.000967946
241	0.000843883
242	0.00107011
243	0.000931337
244	0.000892468
245	0.00078272
246	0.000734698
247	0.00109651
248	0.000987211
249	0.00102878
250	0.00101743
251	0.00103857
252	0.00116893
253	0.000988418
254	0.000799187
255	0.00089883
256	0.000832334
257	0.000853254
258	0.000838865
259	0.00078997
260	0.000890467
261	0.00099275
262	0.00101269
263	0.000909328
264	0.000931497
265	0.00108209
266	0.000934646
267	0.001074
268	0.00106353
269	0.000918678
270	0.00099193
271	0.00106696
272	0.0010912
273	0.00101504
274	0.000916437
275	0.00104542
276	0.00108526
277	0.00106288
278	0.0011717
279	0.00105988
280	0.00113564
281	0.000997322
282	0.0009959
283	0.0010022
284	0.00100016
285	0.000896901
286	0.000920865
287	0.000794512
288	0.000873899
289	0.000902215
290	0.000858673
291	0.000936335
292	0.000967558
293	0.000995482
294	0.000980325
295	0.00109566
296	0.00119879
297	0.00119812
298	0.00108023
299	0.00107135
300	0.0011194
301	0.000978474
302	0.000944457
303	0.000863778
304	0.000876585
305	0.000962868
306	0.000880704
307	0.000874589
308	0.000697871
309	0.000816131
310	0.000853152
311	0.000969755
312	0.00101916
313	0.00108937
314	0.00119635
315	0.00119182
316	0.00114486
317	0.00128913
318	0.00109344
319	0.000814691
320	0.000993798
321	0.000838415
322	0.00103736
323	0.000931083
324	0.000951204
325	0.000903034
326	0.000721015
327	0.000975639
328	0.000867896
329	0.000950958
330	0.00105979
331	0.00103278
332	0.00125054
333	0.00106884
334	0.00121
335	0.00100876
336	0.00146146
337	0.0011297
338	0.00128604
339	0.000967512
340	0.00123682
341	0.00114045
342	0.00102663
343	0.00106472
344	0.00077837
345	0.0010584
346	0.0012584
347	0.00101553
348	0.00101837
349	0.00115526
350	0.00100132
351	0.00109415
352	0.00122395
353	0.000863086
354	0.00124147
355	0.00100014
356	0.00127908
357	0.00115072
358	0.000987556
359	0.00111103
360	0.0012266
361	0.000853038
362	0.00111901
363	0.000969774
364	0.0010302
365	0.00121896
366	0.000938691
367	0.00126725
368	0.00102069
369	0.00106156
370	0.00101578
371	0.000706153
372	0.000694784
373	0.000937943
374	0.00100958
375	0.000860127
376	0.000650288
377	0.000928304
378	0.000696027
379	0.000874853
380	0.00100357
381	0.000889536
382	0.000856253
383	0.00100036
384	0.00105772
385	0.0011135
386	0.00082983
387	0.0012083
388	0.00120218
389	0.0011463
390	0.0010589
391	0.000780805
392	0.00094161
393	0.000946826
394	0.000858941
395	0.0011932
396	0.000689707
397	0.000931746
398	0.000573721
399	0.000825204
