# Supplementary material for: Ultrasound-activated ciliary bands for microrobotic systems inspired by starfish
Source: Nat Commun. 2021 Nov 9;12:6455. doi: 10.1038/s41467-021-26607-y (PMC8578555; doi:10.1038/s41467-021-26607-y)
Supplement: Supplementary file 18 — Source Data [file 41467_2021_26607_MOESM18_ESM.zip › Source_Data/Source_Data2/Plus_Ciliary_Band/Vpp_1.xls]

## Sheet: Sheet1
Frame Nr.	v component [m/s]: mean_value [mean]
1	1.62387e-05
2	9.94354e-05
3	-8.45837e-05
4	-0.000202733
5	-0.000132023
6	-0.000117352
7	-3.7985e-05
8	-5.25724e-05
9	-0.000103736
10	-0.000123226
11	-5.42092e-05
12	-0.000168153
13	-7.75619e-05
14	-1.33065e-05
15	-5.62828e-05
16	-9.40158e-05
17	-2.72805e-05
18	-8.7532e-05
19	-0.000114901
20	-7.755e-05
21	-0.000123319
22	-0.000111324
23	-9.4233e-05
24	-0.000307951
25	-0.000206448
26	-8.95369e-05
27	-7.91752e-05
28	-0.000143054
29	-9.2946e-05
30	-0.000125909
31	0.000110026
32	-0.000188646
33	-2.65119e-05
34	-7.67202e-05
35	-0.000128779
36	-6.59095e-05
37	-7.15476e-05
38	-0.000134829
39	1.97842e-05
40	-7.26756e-05
41	-4.34353e-05
42	-0.000103325
43	-0.00021614
44	0.000206819
45	-0.00011125
46	-8.17965e-05
47	-6.94e-05
48	-0.000314909
49	-0.000102124
50	-4.14304e-05
51	-9.20964e-05
52	-0.000105434
53	-0.000257957
54	-4.63808e-05
55	7.91149e-05
56	-0.000104319
57	-7.16011e-05
58	-5.67897e-05
59	-3.25352e-05
60	-8.29682e-05
61	-3.89639e-05
62	4.22139e-05
63	-0.000242777
64	3.68452e-06
65	-2.29548e-05
66	-5.95633e-05
67	-0.000130491
68	-8.61518e-05
69	-5.53739e-05
70	-0.00010941
71	-8.66888e-05
72	-0.00016461
73	-0.000192101
74	-5.67616e-05
75	-0.000141015
76	-7.25304e-05
77	2.32682e-05
78	-9.06207e-05
79	4.48511e-05
80	-0.00011559
81	-0.000251324
82	5.10251e-05
83	-0.000229737
84	-5.76889e-05
85	1.97519e-05
86	-9.42096e-05
87	-0.000117747
88	-6.21664e-05
89	3.49035e-05
90	-3.36334e-05
91	-8.73253e-05
92	1.79261e-05
93	-2.3293e-05
94	-8.27403e-05
95	-0.000206799
96	-0.000138318
97	-7.61065e-05
98	4.04493e-06
99	3.72016e-06
100	7.26315e-05
101	-9.08881e-05
102	-0.000109567
103	-0.000117475
104	-0.000113629
105	-3.15102e-05
106	2.53831e-06
107	0.000154727
108	0.000132541
109	2.23011e-05
110	-4.27133e-05
111	-7.44318e-05
112	-4.91798e-05
113	7.66343e-05
114	-0.000138978
115	-0.000234343
116	-0.000103801
117	-3.6374e-05
118	-6.45565e-05
119	-7.74107e-05
120	-4.86566e-05
121	-9.88489e-05
122	-0.000105032
123	-0.000105159
124	-0.000122776
125	-4.1874e-05
126	-0.00020346
127	-0.000104065
128	-0.000139043
129	-9.50705e-05
130	-9.42788e-05
131	-6.34139e-05
132	-8.39636e-05
133	-7.71004e-05
134	-0.000120824
135	-2.6776e-05
136	-0.000204608
137	-0.000113032
138	-0.000169354
139	-4.76717e-05
140	-0.000130918
141	-0.000137501
142	-0.000147757
143	-0.000124924
144	-0.000221265
145	-0.000173734
146	-0.000133282
147	-9.52044e-05
148	-0.000101186
149	-9.0631e-05
150	-0.000124821
151	-0.000180599
152	-8.64156e-05
153	-0.000127706
154	-7.4372e-05
155	-0.000100805
156	-2.81331e-05
157	-2.67089e-05
158	-0.00013652
159	7.64727e-05
160	-6.08362e-05
161	7.62495e-05
162	-2.94843e-05
163	-7.45216e-05
164	-0.000115007
165	-0.000207774
166	-0.00013247
167	-5.74543e-05
168	-6.79204e-05
169	-9.02562e-05
170	-0.000110142
171	-9.15713e-05
172	4.12082e-05
173	-5.93719e-05
174	-0.000102493
175	-0.000248356
176	-9.00632e-05
177	-0.00010789
178	-4.48911e-05
179	-7.23527e-05
180	-7.7053e-05
181	-6.749e-05
182	-0.000103683
183	-0.000127598
184	-0.000115538
185	-8.07744e-05
186	-5.89367e-05
187	-6.0329e-05
188	-9.55168e-05
189	-0.000112552
190	-0.000179038
191	-0.000126012
192	-0.000124966
193	-0.000178108
194	-8.09506e-05
195	4.01194e-05
196	-0.000131709
197	-5.38188e-05
198	-8.29619e-05
199	-5.09922e-05
200	-6.54829e-05
