# Supplementary material for: Ultrasound-activated ciliary bands for microrobotic systems inspired by starfish
Source: Nat Commun. 2021 Nov 9;12:6455. doi: 10.1038/s41467-021-26607-y (PMC8578555; doi:10.1038/s41467-021-26607-y)
Supplement: Supplementary file 18 — Source Data [file 41467_2021_26607_MOESM18_ESM.zip › Source_Data/Source_Data2/Plus_Ciliary_Band/Vpp_2.xls]

## Sheet: Sheet1
Frame Nr.	v component [m/s]: mean_value [mean]
1	-0.00036
2	-0.000223269
3	-0.000382799
4	-0.000309116
5	-0.000180453
6	-0.000220945
7	-0.00041916
8	-0.0004366
9	-0.000221417
10	-5.66246e-05
11	-0.000288811
12	-0.000491407
13	-0.000264323
14	-5.55686e-05
15	-0.000176864
16	-0.000457603
17	-0.000422054
18	-0.0003182
19	-0.000160557
20	-0.000363932
21	-0.000462642
22	-0.000263622
23	0.000193088
24	-0.000203773
25	-0.00056776
26	-0.000338926
27	7.8469e-05
28	-0.000256421
29	-0.000275055
30	-0.000262696
31	-5.35733e-05
32	-0.000101687
33	-0.000449122
34	-0.000196387
35	-0.000257565
36	-0.000440569
37	-0.000124215
38	-0.000279677
39	-1.34535e-05
40	-0.000422133
41	2.22571e-05
42	-0.00031922
43	-0.00022073
44	7.11149e-05
45	-2.97921e-05
46	-0.000114617
47	-0.000477988
48	8.52777e-05
49	-0.000141962
50	-0.000339754
51	-0.000404804
52	-0.000404618
53	-2.49147e-05
54	-0.00062689
55	-0.000650801
56	-0.000529592
57	-3.69554e-05
58	-0.000586512
59	-8.1935e-06
60	-0.000113462
61	-0.000178698
62	-2.03461e-05
63	-0.000685496
64	-0.000174331
65	-0.000362026
66	-0.000297868
67	-0.000658606
68	-5.04839e-05
69	-0.000558981
70	0.000148861
71	-0.000476944
72	-0.000537332
73	-4.78015e-05
74	-0.00031103
75	-0.000414355
76	-0.000399737
77	-0.00021675
78	-7.71543e-05
79	0.000219183
80	-0.0003978
81	-0.00040453
82	-0.000149991
83	-6.99021e-05
84	-0.000368281
85	-0.0004414
86	4.23184e-05
87	-0.000300025
88	-5.86219e-05
89	-0.000579423
90	-2.47613e-05
91	-0.000141109
92	-0.000351504
93	-0.000442683
94	0.000131164
95	-0.000259771
96	0.00019891
97	-0.000311202
98	-0.000382771
99	-0.000309681
100	-3.84055e-05
101	-0.000383113
102	-0.000447746
103	-0.000247793
104	-0.000251748
105	-0.000226448
106	-0.000414072
107	-0.000193425
108	-8.8099e-05
109	-2.75237e-05
110	-0.000464938
111	-0.00034911
112	-1.02591e-05
113	-0.000120497
114	-0.000404136
115	-0.000377397
116	-0.000284246
117	-6.60831e-05
118	-0.000212739
119	-0.000446559
120	-0.000180759
121	-0.00016115
122	-0.000252017
123	-0.00055666
124	-0.000471422
125	-0.000347136
126	-0.000109076
127	-0.000347455
128	-0.000585623
129	-0.000196855
130	-2.07366e-05
131	-3.976e-05
132	-0.000302619
133	-0.000206789
134	-0.000124188
135	-4.9658e-05
136	-0.00045303
137	-0.000517041
138	-0.000275987
139	-0.000118129
140	-0.000293597
141	-0.000728554
142	-0.000413858
143	-0.000195837
144	-0.000203476
145	-0.000643899
146	-0.000527234
147	-0.000290664
148	-0.000207335
149	-0.000417911
150	-0.000657541
151	-0.000320023
152	-0.000157166
153	-0.000310898
154	-0.000538747
155	-0.000413081
156	-0.00022759
157	-0.000266744
158	-0.000480236
159	-0.000479126
160	-0.000430596
161	-0.00020725
162	-0.000348104
163	-0.000460773
164	-0.000391569
165	-0.000202315
166	-0.000149175
167	-0.000600855
168	-0.00048742
169	-0.000334574
170	-0.000256982
171	-0.000382447
172	-0.000631343
173	-0.000122935
174	-8.48785e-06
175	-0.000371288
176	-0.000425539
177	-0.000309962
178	-0.000117905
179	-0.000214646
180	-0.000393288
181	-0.000472146
182	-0.000202063
183	-0.000125708
184	-0.000246468
185	-0.000553658
186	-2.04563e-05
187	-0.000187949
188	-0.000212729
189	-0.000559806
190	-0.000347155
191	-0.000269516
192	-0.000227435
193	-0.000396902
194	-0.00040628
195	-0.000193141
196	0.000141918
197	-0.000113388
198	-0.000351388
199	-1.01717e-05
200	-0.00023661
201	-0.000333494
202	-0.000350736
203	-0.000266675
204	-8.22877e-06
205	-0.00016564
206	-0.00043289
207	-9.07104e-05
208	-8.19567e-05
209	6.93231e-06
210	-0.000214581
211	-0.000228359
212	-0.000186678
213	-1.6924e-05
214	-0.000419638
215	-0.000471098
216	-0.000311462
217	0.000123945
218	-0.00034198
219	-0.000131372
220	-0.000286648
221	-0.00018198
222	-1.06453e-05
223	-0.000310978
224	-5.77525e-06
225	-0.00015624
226	-0.00016859
227	-0.00016396
228	-0.000177964
229	-0.000161448
230	-0.000286367
231	-2.98168e-05
232	-0.000284472
233	-0.000162505
234	0.000166162
235	0.000459645
236	-0.000584418
237	-0.000343265
238	-0.000411484
239	-0.000182347
240	-0.000495299
241	-0.00017084
242	7.99599e-06
243	0.000151243
244	-0.000758624
245	-0.000221639
246	-0.000119552
247	-0.000128234
248	-0.000432763
249	-0.000428984
250	1.16656e-05
251	-0.000442281
252	-0.000272796
253	-0.000645777
254	-0.000261876
255	-0.000254581
256	0.000356302
257	-0.000322794
258	-0.000557548
259	-0.000121251
260	-0.000196011
261	-0.000447263
262	-0.000490083
263	-0.000267544
264	-0.000175315
265	-0.00021115
266	-0.000411811
267	-0.000513812
268	3.33719e-05
269	-0.000197301
270	-0.000397443
271	-0.000529061
272	-0.000396811
273	-9.82454e-05
274	-0.000336953
275	-0.000702045
276	-0.000383497
277	-0.000130097
278	-0.000425115
279	-0.000448828
280	-0.000642345
281	-0.000195531
282	-7.39508e-05
283	-0.000204812
284	-0.000621092
285	-0.00052979
286	-0.000110096
287	-0.000226979
288	-0.000499097
289	-0.000407012
290	-0.000550643
291	-5.62342e-05
292	-0.00031211
293	-0.000812339
294	-0.000420612
295	-0.0001943
296	8.85846e-06
297	-0.000491608
298	-0.000707417
299	-0.000536285
300	-0.000175983
301	-4.95299e-05
302	-0.000917287
303	-0.000605333
304	-0.000204361
305	-0.00026348
306	-0.000751401
307	-0.000704338
308	-0.00032903
309	-0.000197077
310	-0.000261743
311	-0.00059062
312	-0.000206854
313	-0.000192448
314	-0.000268601
315	-0.000705617
316	-0.000403325
317	-0.000254342
318	-0.000121933
319	-0.000497718
320	-0.000672776
321	-0.000235618
322	3.41321e-05
323	-0.000390538
324	-0.000814956
325	-0.000393789
326	-0.000212469
327	-0.000245861
328	-0.000738845
329	-0.000653364
330	-0.000315892
331	-0.000218741
332	-0.000605421
333	-0.000759446
334	-0.000584266
335	-0.000143938
336	-2.95217e-05
337	-0.000769279
338	-0.000514694
339	-0.000356997
340	-0.000258998
341	-0.000702375
342	-0.000738062
343	-0.00029011
344	-0.000241258
345	-4.20263e-05
346	-0.000667219
347	-0.000381276
348	-0.000302804
349	-0.000367802
350	-4.71852e-05
351	-0.000663817
352	-0.000214124
353	-0.000269579
354	-0.000267626
355	-0.000555952
356	-0.000503562
357	-6.39494e-05
358	-0.000201464
359	-0.0002967
360	-0.000601668
361	-0.000253117
362	-0.000209973
363	-0.000220806
364	-0.000378033
365	-0.000354027
366	-0.000157049
367	-7.66647e-05
368	-0.00045744
369	-0.000313336
370	-0.000200816
371	-6.40004e-05
372	-0.000145154
373	-0.000483712
374	-0.000181427
375	-0.000173306
376	-0.000110922
377	-0.000315933
378	-0.000294329
379	-0.000260025
380	2.17449e-05
381	-0.00025426
382	-0.000413774
383	-0.000272549
384	-0.000313068
385	-9.93437e-05
386	-0.000432129
387	-0.000303764
388	-0.000227537
389	-3.67759e-05
390	-0.000391861
391	-0.000241289
392	-0.000168313
393	-0.000206875
394	-0.000244067
395	-0.000559462
396	-0.000266182
397	-3.55158e-05
398	-0.000202265
399	-0.000492343
