# Supplementary material for: Ultrasound-activated ciliary bands for microrobotic systems inspired by starfish
Source: Nat Commun. 2021 Nov 9;12:6455. doi: 10.1038/s41467-021-26607-y (PMC8578555; doi:10.1038/s41467-021-26607-y)
Supplement: Supplementary file 18 — Source Data [file 41467_2021_26607_MOESM18_ESM.zip › Source_Data/Source_Data2/Plus_Ciliary_Band/Vpp_3.xls]

## Sheet: Sheet1
Frame Nr.	v component [m/s]: mean_value [mean]
1	-0.00200092
2	-0.00068903
3	0.000521047
4	0.000343364
5	-0.000899348
6	-0.000383761
7	-0.00030291
8	-0.00040627
9	-0.00170923
10	0.000807242
11	-0.000440829
12	-0.000600163
13	0.000164765
14	0.000270675
15	0.000644242
16	-0.00186081
17	-3.12411e-05
18	-0.0014456
19	-0.000752979
20	6.00622e-05
21	0.000396817
22	0.000575699
23	0.000386119
24	1.4161e-05
25	-0.000396009
26	0.00019845
27	-0.00142602
28	0.000236557
29	-8.37137e-05
30	-0.00132089
31	-0.00100093
32	-0.00012068
33	-0.00114528
34	0.000182062
35	-0.00120271
36	-0.000783328
37	0.00068095
38	0.000147375
39	-0.000537524
40	-0.000545436
41	0.00171892
42	-0.000102931
43	0.0005019
44	-0.000845135
45	-0.000136526
46	-0.000697778
47	-0.00193788
48	0.000420462
49	-0.000447378
50	-0.00166395
51	-0.000116483
52	-0.000954637
53	-0.000916141
54	-0.00110116
55	-0.000948652
56	0.00090492
57	-0.000939151
58	-0.000211064
59	0.00148719
60	-0.000262862
61	0.000656922
62	3.16073e-07
63	-0.000297888
64	-0.000987545
65	-0.000568959
66	0.00138881
67	-0.000364268
68	0.000526693
69	-0.000433886
70	0.000288607
71	0.000673163
72	-0.000210207
73	-0.00173972
74	-0.000677252
75	0.000161318
76	-0.00121899
77	0.000386504
78	0.000108892
79	-0.000733419
80	-0.00140124
81	-0.000641608
82	0.00204963
83	-0.00117784
84	-7.61609e-05
85	0.000760573
86	-0.000498017
87	-0.000339925
88	-5.84958e-05
89	-0.000482973
90	-0.00136923
91	4.02461e-05
92	9.10886e-05
93	2.48339e-05
94	-0.0011929
95	-0.000737092
96	9.1702e-05
97	-0.00113388
98	-0.000143437
99	0.000639661
100	-0.00161952
101	-0.000318783
102	0.000790021
103	0.000641411
104	-0.000825404
105	-0.00172712
106	-0.00073425
107	-0.00143001
108	-0.00232399
109	-0.000197607
110	0.000624945
111	2.68384e-05
112	-0.00136877
113	0.000770248
114	0.00128072
115	0.00104429
116	-0.00117855
117	0.000933421
118	-0.00125426
119	7.51075e-05
120	-0.00104686
121	-0.000775744
122	-0.0010077
123	-0.00218668
124	-0.00129849
125	-0.000477329
126	4.53562e-05
127	-0.000594955
128	-0.000867225
129	0.00120971
130	-8.41688e-05
131	-0.00113262
132	0.000157784
133	-0.00018834
134	-0.000172786
135	-0.000448844
136	-0.000966397
137	-0.00179711
138	-0.000550968
139	0.00105644
140	0.000566892
141	0.00175305
142	1.24312e-05
143	-0.000647023
144	-8.20739e-05
145	-0.000105496
146	0.00126039
147	-0.00160234
148	-0.0013937
149	0.000527855
150	-0.000473463
151	-0.000165024
152	-0.00137073
153	0.000402042
154	-0.000242591
155	-0.00103424
156	0.000526654
157	-5.95788e-05
158	9.52252e-05
159	2.90316e-07
160	-0.000404696
161	-0.000884204
162	0.000168922
163	6.51523e-05
164	-0.000611229
165	2.59553e-05
166	-0.000569948
167	-0.000136541
168	0.000468972
169	-0.00129353
170	-0.00125715
171	-0.000804769
172	-0.00181095
173	-6.3049e-05
174	0.000666384
175	-0.000929908
176	-0.0003179
177	-0.00023429
178	0.00062548
179	0.000240324
180	-0.00139942
181	0.00051095
182	-0.000751708
183	-0.00187206
184	-0.001429
185	-0.000548478
186	0.00137536
187	-0.000388227
188	-0.000382074
189	0.000574943
190	-0.000555273
191	-0.0012909
192	-8.66617e-05
193	0.00128529
194	0.000660898
195	0.00184954
196	-0.00140039
197	0.00167034
198	-0.00017808
199	0.000282279
200	-0.000430779
201	-5.50798e-05
202	-0.00113377
203	0.000118231
204	0.000801183
205	-0.000944971
206	-0.00138719
207	-0.00214756
208	0.000206254
209	2.74174e-05
210	-0.000928316
211	0.00125768
212	-0.000316365
213	-0.00117228
214	0.00100578
215	0.000485643
216	-0.00115659
217	0.000286189
218	0.000613255
219	-0.000342246
220	-0.00145653
221	-0.000800144
222	0.00108206
223	-0.000125564
224	-0.00103632
225	-7.17294e-05
226	0.000827593
227	-0.000881212
228	5.76454e-05
229	-0.000730329
230	0.000190508
231	-0.00107802
232	0.00086791
233	-0.000909543
234	-0.000337446
235	-4.13049e-05
236	-0.0019795
237	0.000475025
238	0.000298977
239	0.000456641
240	-0.000660057
241	0.000144492
242	-0.000825718
243	-0.000689418
244	-0.00122566
245	-0.00115942
246	0.00141992
247	-0.000365237
248	-0.0013277
249	-0.00107164
250	0.000201477
251	-0.00112194
252	0.000736221
253	0.000712359
254	0.000385537
255	-0.00124856
256	-0.000676812
257	-0.000649783
258	-0.000341453
259	1.97969e-05
260	0.000757631
261	-0.000118767
262	0.000908581
263	-0.00145902
264	0.000288642
265	-0.00118208
266	0.000484013
267	-8.85309e-05
268	0.000538217
269	-0.00101065
270	-0.00150777
271	-0.000176209
272	-0.000984205
273	0.000732448
274	0.000386526
275	-0.00099255
276	0.000378179
277	0.00108305
278	-0.000590253
279	0.00068077
280	-5.42457e-05
281	0.00015264
282	0.000237583
283	-0.000827099
284	-0.0012137
285	0.000497865
286	-0.000561505
287	-0.00079818
288	0.00094884
289	0.000319864
290	0.00125083
291	-0.000165612
292	-0.000445655
293	-0.000520194
294	0.000751425
295	-5.54235e-06
296	7.48253e-05
297	0.00131277
298	-0.00146724
299	0.0020244
300	-0.00105236
301	0.000934529
302	-0.000116303
303	-0.00148224
304	-0.000980934
305	-0.000976873
306	0.000143108
307	-0.000558534
308	-0.00167596
309	-4.04379e-05
310	0.00059191
311	-0.000621756
312	0.000161913
313	0.000209233
314	0.000304635
315	-0.00089565
316	-0.00105398
317	0.000184024
318	0.000704568
319	0.000218044
320	0.000370223
321	-0.0007321
322	-0.00093195
323	-0.00110206
324	-0.000214541
325	-0.000235738
326	-0.00162896
327	0.000249213
328	-0.000190604
329	-0.000899476
330	-0.000129866
331	-0.0012466
332	-0.00169691
333	-0.00111239
334	-0.000775151
335	-0.000381702
336	-0.000372365
337	0.00063736
338	-0.00088001
339	-0.000164102
340	-0.000822591
341	-0.000493786
342	-0.000480287
343	-0.000476319
344	0.00162512
345	-0.00142683
346	-0.000782427
347	-0.0009614
348	-0.00199485
349	-0.000729922
350	-0.000675613
351	-0.00116078
352	-7.09135e-05
353	-0.00118798
354	0.000712789
355	-0.000999629
356	-0.000440881
357	-0.000446397
358	-0.000601496
359	-0.000234865
360	-7.11442e-06
361	-0.000744381
362	-0.000832444
363	-0.000287741
364	-0.00105715
365	0.000534904
366	-0.000777884
367	5.74385e-06
368	-0.000436182
369	-8.28582e-05
370	0.00168274
371	-0.000245647
372	0.00062655
373	-0.000420698
374	0.000111502
375	-0.001562
376	-0.000805949
377	-3.89629e-05
378	0.000253353
379	-0.00122167
380	-0.00048104
381	-0.00164267
382	-0.000855358
383	0.000876999
384	-0.000724121
385	0.000671636
386	-3.47993e-06
387	0.00071228
388	-0.000790387
389	0.000630816
390	0.000102644
391	0.000969565
392	0.0014131
393	7.37444e-05
394	-0.000285631
395	-0.000938263
396	-0.00095971
397	-0.000271594
398	-0.0009219
399	0.000596985
