# Supplementary material for: Ultrasound-activated ciliary bands for microrobotic systems inspired by starfish
Source: Nat Commun. 2021 Nov 9;12:6455. doi: 10.1038/s41467-021-26607-y (PMC8578555; doi:10.1038/s41467-021-26607-y)
Supplement: Supplementary file 18 — Source Data [file 41467_2021_26607_MOESM18_ESM.zip › Source_Data/Source_Data2/Plus_Ciliary_Band/Vpp_4.xls]

## Sheet: Sheet1
Frame Nr.	v component [m/s]: mean_value [mean]
1	0.00212791
2	-0.00167443
3	-0.00147443
4	-0.00159285
5	-0.00144306
6	-0.00180465
7	-0.00160259
8	-0.00171073
9	-0.00197032
10	-0.00180784
11	-0.00204396
12	-0.0026288
13	-0.0017549
14	-0.000970952
15	-0.0020313
16	-0.00198533
17	-0.00169464
18	-0.00198083
19	-0.00217771
20	-0.00122102
21	-0.000926549
22	-0.000766473
23	-0.00087634
24	-0.00145928
25	-0.0016785
26	-0.00170185
27	-0.00139115
28	-0.00184047
29	-0.000440738
30	-0.00128804
31	-0.00103228
32	-0.00176232
33	-0.000883694
34	-0.00107418
35	-0.00166202
36	-0.00148148
37	-0.00171501
38	-0.00153836
39	-0.00161955
40	-0.00159824
41	-0.00157755
42	-0.00142882
43	-0.00197451
44	-0.00161285
45	-0.00203276
46	-0.00169918
47	-0.00151454
48	-0.00162591
49	-0.00181422
50	-0.00174416
51	-0.0016806
52	-0.00157271
53	-0.00149678
54	-0.00152238
55	-0.00153243
56	-0.00126203
57	-0.00187634
58	-0.00121657
59	-0.00222669
60	-0.0021856
61	-0.00184889
62	-0.00189118
63	-0.0018445
64	-0.00198962
65	-0.00103805
66	-0.00169297
67	-0.00130307
68	-0.00153564
69	-0.00175563
70	-0.00132985
71	-0.00137403
72	-0.00148849
73	-0.00161409
74	-0.00215867
75	-0.00192025
76	-0.00193685
77	-0.0018932
78	-0.0016999
79	-0.00179859
80	-0.00167174
81	-0.00138029
82	-0.00166263
83	-0.00166903
84	-0.00170169
85	-0.00158337
86	-0.00173626
87	-0.00164097
88	-0.00119093
89	-0.00159912
90	-0.00155156
91	-0.00184145
92	-0.001892
93	-0.00128026
94	-0.00171175
95	-0.00163139
96	-0.00134844
97	-0.0011831
98	-0.00139749
99	-0.00139545
100	-0.00118105
101	-0.00102194
102	-0.0013587
103	-0.00175353
104	-0.00187375
105	-0.00192732
106	-0.0017327
107	-0.00155913
108	-0.00182529
109	-0.00191669
110	-0.00192138
111	-0.00192759
112	-0.0018133
113	-0.00197259
114	-0.00205889
115	-0.00194184
116	-0.00191257
117	-0.00193487
118	-0.00199887
119	-0.00194193
120	-0.00178575
121	-0.00166596
122	-0.00194452
123	-0.00192344
124	-0.00208563
125	-0.00189285
126	-0.00184389
127	-0.00198393
128	-0.00217048
129	-0.00205605
130	-0.00202081
131	-0.00203956
132	-0.00212676
133	-0.00209716
134	-0.00198972
135	-0.00207483
136	-0.0015842
137	-0.00168908
138	-0.00137156
139	-0.00156799
140	-0.00160258
141	-0.00205502
142	-0.00197695
143	-0.00237458
144	-0.00203153
145	-0.00187016
146	-0.00204901
147	-0.00112814
148	-0.00135347
149	-0.00187039
150	-0.00191946
151	-0.00148304
152	-0.00211661
153	-0.00169086
154	-0.0014099
155	-0.00187074
156	-0.00130639
157	-0.00113772
158	-0.00145999
159	-0.0017089
160	-0.00152596
161	-0.00129596
162	-0.00120521
163	-0.00124662
164	-0.00151296
165	-0.00135025
166	-0.00153058
167	-0.00162395
168	-0.00199043
169	-0.00170159
170	-0.00184316
171	-0.00179423
172	-0.00148366
173	-0.00155052
174	-0.00152998
175	-0.001367
176	-0.00133613
177	-0.0016925
178	-0.00160225
179	-0.00128521
180	-0.00177503
181	-0.00187941
182	-0.00146557
183	-0.00203058
184	-0.00187721
185	-0.00136224
186	-0.00148362
187	-0.0014642
188	-0.00155486
189	-0.000969909
190	-0.0017842
191	-0.00176551
192	-0.00122789
193	-0.00160626
194	-0.0010639
195	-0.0016963
196	-0.00169761
197	-0.00140665
198	-0.00128913
199	-0.00192971
200	-0.00175492
201	-0.00190857
202	-0.00182646
203	-0.00151363
204	-0.00178567
205	-0.0011836
206	-0.00133892
207	-0.00185489
208	-0.00178539
209	-0.00184979
210	-0.00199381
211	-0.00183675
212	-0.00165887
213	-0.00167093
214	-0.00188299
215	-0.00163907
216	-0.00168054
217	-0.00186176
218	-0.00204106
219	-0.00208737
220	-0.00203323
221	-0.00183424
222	-0.00191524
223	-0.00187718
224	-0.00155533
225	-0.00151334
226	-0.00162174
227	-0.00166828
228	-0.00177983
229	-0.00172875
230	-0.00177452
231	-0.00179667
232	-0.00181473
233	-0.00187851
234	-0.00198337
235	-0.00198375
236	-0.00200737
237	-0.00166601
238	-0.00202864
239	-0.00183904
240	-0.0016224
241	-0.00156669
242	-0.00175251
243	-0.00185586
244	-0.00182993
245	-0.00157216
246	-0.00193132
247	-0.00170606
248	-0.00159561
249	-0.00154091
250	-0.00120109
251	-0.00140836
252	-0.00175654
253	-0.00181814
254	-0.0019519
255	-0.00180852
256	-0.00138786
257	-0.00184688
258	-0.00194668
259	-0.00167672
260	-0.00184132
261	-0.00184671
262	-0.00187222
263	-0.0018564
264	-0.00177944
265	-0.00184846
266	-0.00182025
267	-0.00191086
268	-0.00124388
269	-0.00174592
270	-0.00161405
271	-0.00180714
272	-0.00167852
273	-0.00186856
274	-0.0018458
275	-0.00184657
276	-0.0019834
277	-0.00176189
278	-0.00211005
279	-0.00185944
280	-0.00201498
281	-0.00168797
282	-0.00182609
283	-0.00172645
284	-0.00165595
285	-0.00187269
286	-0.00193642
287	-0.00174337
288	-0.00155789
289	-0.00180548
290	-0.00184702
291	-0.0015197
292	-0.00150868
293	-0.00141559
294	-0.00162078
295	-0.00215779
296	-0.00165703
297	-0.00215623
298	-0.00167757
299	-0.00170422
300	-0.00163758
301	-0.00165038
302	-0.00151074
303	-0.00186014
304	-0.00157975
305	-0.00159504
306	-0.00112189
307	-0.00213566
308	-0.00177492
309	-0.00212055
310	-0.00194358
311	-0.00184716
312	-0.00169876
313	-0.00146329
314	-0.00155045
315	-0.00157114
316	-0.00173676
317	-0.00171718
318	-0.00162173
319	-0.00150012
320	-0.0017817
321	-0.00173055
322	-0.00212959
323	-0.001868
324	-0.00202331
325	-0.00186421
326	-0.00206452
327	-0.00204357
328	-0.00172467
329	-0.0019126
330	-0.00179673
331	-0.00109196
332	-0.00186241
333	-0.00200528
334	-0.00218494
335	-0.00207525
336	-0.00208483
337	-0.00192807
338	-0.00209906
339	-0.00203926
340	-0.00202333
341	-0.00181274
342	-0.00194122
343	-0.0019142
344	-0.00177698
345	-0.00200488
346	-0.00202774
347	-0.00209399
348	-0.00209854
349	-0.00192206
350	-0.00219149
351	-0.00177148
352	-0.0017173
353	-0.00218328
354	-0.00227117
355	-0.00198204
356	-0.00218007
357	-0.00187333
358	-0.00191297
359	-0.00154691
360	-0.0016581
361	-0.0020596
362	-0.00172066
363	-0.00199473
364	-0.0021487
365	-0.00215681
366	-0.00200919
367	-0.00170168
368	-0.00202571
369	-0.00170604
370	-0.00143832
371	-0.00197351
372	-0.00181597
373	-0.00204416
374	-0.00235205
375	-0.00207909
376	-0.00189774
377	-0.00211681
378	-0.0015014
379	-0.00145612
380	-0.00149875
381	-0.00195769
382	-0.00146739
383	-0.00165135
384	-0.00193088
385	-0.00181227
386	-0.00168888
387	-0.00199832
388	-0.0015687
389	-0.00116004
390	-0.00105199
391	-0.00115309
392	-0.00101315
393	-0.00171348
394	-0.00167048
395	-0.000903283
396	-0.00104434
397	-0.00149216
398	-0.00153319
399	-0.00116204
