# Supplementary material for: Ultrasound-activated ciliary bands for microrobotic systems inspired by starfish
Source: Nat Commun. 2021 Nov 9;12:6455. doi: 10.1038/s41467-021-26607-y (PMC8578555; doi:10.1038/s41467-021-26607-y)
Supplement: Supplementary file 18 — Source Data [file 41467_2021_26607_MOESM18_ESM.zip › Source_Data/Source_Data2/Plus_Ciliary_Band/Vpp_5.xls]

## Sheet: Sheet1
Frame Nr.	v component [m/s]: mean_value [mean]
1	0.00100345
2	-0.00324608
3	-0.00287016
4	-0.00304123
5	-0.00265915
6	-0.00326817
7	-0.00301758
8	-0.00296534
9	-0.00307052
10	-0.00298407
11	-0.00319597
12	-0.00304523
13	-0.00297338
14	-0.00296798
15	-0.00294575
16	-0.00295294
17	-0.00272594
18	-0.00285732
19	-0.00293662
20	-0.00309286
21	-0.00284325
22	-0.00263199
23	-0.00269741
24	-0.00264125
25	-0.00288198
26	-0.00249881
27	-0.00266447
28	-0.00283321
29	-0.00282471
30	-0.00270722
31	-0.00281794
32	-0.00293314
33	-0.00252712
34	-0.00250132
35	-0.00304253
36	-0.00298194
37	-0.00270741
38	-0.00261707
39	-0.00200214
40	-0.00249266
41	-0.00210363
42	-0.00199404
43	-0.00292033
44	-0.00239469
45	-0.00232933
46	-0.0031607
47	-0.0027871
48	-0.00213966
49	-0.00234921
50	-0.0024762
51	-0.00235747
52	-0.00251363
53	-0.00248151
54	-0.00271771
55	-0.00258515
56	-0.00269506
57	-0.00316679
58	-0.00283227
59	-0.00287508
60	-0.00255897
61	-0.00318764
62	-0.00305148
63	-0.00301714
64	-0.00281976
65	-0.0030246
66	-0.00287244
67	-0.00313405
68	-0.00320875
69	-0.00354087
70	-0.00295505
71	-0.00318204
72	-0.00323964
73	-0.00280573
74	-0.00286046
75	-0.00285484
76	-0.00298656
77	-0.00330835
78	-0.00338598
79	-0.00293587
80	-0.00305504
81	-0.00302267
82	-0.00297086
83	-0.00292715
84	-0.00276864
85	-0.00255722
86	-0.00266661
87	-0.0026964
88	-0.00270611
89	-0.00303701
90	-0.00311925
91	-0.0027631
92	-0.00264346
93	-0.00264394
94	-0.00241224
95	-0.00216154
96	-0.00248271
97	-0.00273409
98	-0.00315351
99	-0.00316956
100	-0.00315219
101	-0.00288733
102	-0.00300294
103	-0.00293899
104	-0.002949
105	-0.00284614
106	-0.00298048
107	-0.00300587
108	-0.00306955
109	-0.00272441
110	-0.0030145
111	-0.0027466
112	-0.00308325
113	-0.00264335
114	-0.00269449
115	-0.0026791
116	-0.00245066
117	-0.00271513
118	-0.00205607
119	-0.00202197
120	-0.00258653
121	-0.00243699
122	-0.0023791
123	-0.00238326
124	-0.00220464
125	-0.00251242
126	-0.00211805
127	-0.00214958
128	-0.00209254
129	-0.00264431
130	-0.00265979
131	-0.00259306
132	-0.00243992
133	-0.00253917
134	-0.00311552
135	-0.00284718
136	-0.00260613
137	-0.00322279
138	-0.003261
139	-0.00318531
140	-0.00282738
141	-0.00290437
142	-0.00311093
143	-0.00298853
144	-0.00293498
145	-0.00321274
146	-0.00295623
147	-0.00295602
148	-0.00277991
149	-0.00280414
150	-0.00291495
151	-0.0030982
152	-0.00315683
153	-0.00327649
154	-0.00330649
155	-0.00357359
156	-0.00349539
157	-0.00330609
158	-0.00349688
159	-0.00330251
160	-0.003092
161	-0.00303291
162	-0.00294864
163	-0.00324352
164	-0.00307736
165	-0.00336641
166	-0.00292305
167	-0.00290282
168	-0.00286297
169	-0.00305018
170	-0.00279085
171	-0.00280333
172	-0.00296525
173	-0.00240077
174	-0.00230284
175	-0.00264093
176	-0.00223104
177	-0.00270154
178	-0.00281188
179	-0.00283628
180	-0.00291104
181	-0.00291528
182	-0.00221568
183	-0.0024506
184	-0.00250594
185	-0.00268908
186	-0.00257826
187	-0.0027854
188	-0.00291757
189	-0.00309427
190	-0.0032229
191	-0.00343224
192	-0.0031735
193	-0.00319514
194	-0.00294871
195	-0.00292796
196	-0.00283326
197	-0.00243094
198	-0.00233374
199	-0.00244649
200	-0.00262582
201	-0.00304878
202	-0.00297225
203	-0.00337964
204	-0.00291686
205	-0.00297892
206	-0.00279024
207	-0.00300868
208	-0.00268141
209	-0.00296801
210	-0.00280098
211	-0.00310929
212	-0.00328037
213	-0.00316904
214	-0.00320886
215	-0.00330879
216	-0.00324913
217	-0.0031994
218	-0.00331979
219	-0.00337033
220	-0.00317248
221	-0.00297996
222	-0.00303407
223	-0.00343002
224	-0.00326826
225	-0.00278793
226	-0.00245064
227	-0.00296254
228	-0.00282111
229	-0.00283991
230	-0.00285016
231	-0.00287764
232	-0.00288759
233	-0.00297053
234	-0.00280061
235	-0.00301832
236	-0.002982
237	-0.00281829
238	-0.00246142
239	-0.0026774
240	-0.00298761
241	-0.00270552
242	-0.00224881
243	-0.00272638
244	-0.00270963
245	-0.00287982
246	-0.00289514
247	-0.00312551
248	-0.00303556
249	-0.00273217
250	-0.00336658
251	-0.00258796
252	-0.00272422
253	-0.00275591
254	-0.00293606
255	-0.00300536
256	-0.00297581
257	-0.00301115
258	-0.00311534
259	-0.00328809
260	-0.00324851
261	-0.00321363
262	-0.00305067
263	-0.00314032
264	-0.00330585
265	-0.0028881
266	-0.00287554
267	-0.00251031
268	-0.00313671
269	-0.0026893
270	-0.00272135
271	-0.00288262
272	-0.00319359
273	-0.00300446
274	-0.00292371
275	-0.0026272
276	-0.00318985
277	-0.00344781
278	-0.00331795
279	-0.0034581
280	-0.00337292
281	-0.0034034
282	-0.00339709
283	-0.00342419
284	-0.00322935
285	-0.00292745
286	-0.00297182
287	-0.00253952
288	-0.00246372
289	-0.00216846
290	-0.00211569
291	-0.00201282
292	-0.0019352
293	-0.0018148
294	-0.00212192
295	-0.00196347
296	-0.00225756
297	-0.00204337
298	-0.00172885
299	-0.00194288
300	-0.00242111
301	-0.00275411
302	-0.00242721
303	-0.00224367
304	-0.00205629
305	-0.00211565
306	-0.00243263
307	-0.00248828
308	-0.00217475
309	-0.00224166
310	-0.00239448
311	-0.00219997
312	-0.00238221
313	-0.00226036
314	-0.00243418
315	-0.00265134
316	-0.00282302
317	-0.00268703
318	-0.00265461
319	-0.00256002
320	-0.00253395
321	-0.00259225
322	-0.00278711
323	-0.00295218
324	-0.00301546
325	-0.00293858
326	-0.00297346
327	-0.00291536
328	-0.00297936
329	-0.00289104
330	-0.00297572
331	-0.00296218
332	-0.00321473
333	-0.00330899
334	-0.00342403
335	-0.00299211
336	-0.00274446
337	-0.00276785
338	-0.00290248
339	-0.00273196
340	-0.00272898
341	-0.00232425
342	-0.00245649
343	-0.00203555
344	-0.00218526
345	-0.00206143
346	-0.00191728
347	-0.00260899
348	-0.00245603
349	-0.00241202
350	-0.00203664
351	-0.00240752
352	-0.00218685
353	-0.00230538
354	-0.002376
355	-0.00242691
356	-0.00250661
357	-0.00240198
358	-0.00276333
359	-0.00274633
360	-0.00265789
361	-0.00288238
362	-0.00270485
363	-0.00262374
364	-0.00264321
365	-0.00223757
366	-0.00224292
367	-0.00217007
368	-0.00262925
369	-0.00317384
370	-0.00339722
371	-0.00301635
372	-0.00260454
373	-0.00258711
374	-0.00298631
375	-0.00302853
376	-0.00272856
377	-0.00327077
378	-0.00350224
379	-0.00284832
380	-0.00295317
381	-0.0034471
382	-0.00318931
383	-0.00316781
384	-0.00341214
385	-0.00342656
386	-0.00351508
387	-0.00326418
388	-0.00345687
389	-0.00313546
390	-0.003221
391	-0.00284559
392	-0.00313793
393	-0.00293594
394	-0.00270683
395	-0.00311285
396	-0.00311088
397	-0.00302132
398	-0.00272815
399	-0.00286886
