# Supplementary material for: Ultrasound-activated ciliary bands for microrobotic systems inspired by starfish
Source: Nat Commun. 2021 Nov 9;12:6455. doi: 10.1038/s41467-021-26607-y (PMC8578555; doi:10.1038/s41467-021-26607-y)
Supplement: Supplementary file 18 — Source Data [file 41467_2021_26607_MOESM18_ESM.zip › Source_Data/Source_Data3/Source_Data3.xlsx]

## Sheet: Trapping_plot_data
track_nr	track_nr	frame_nr	x	y
1	1	18	106	260
1	1	18	106	260
1	1	19	110	264
1	1	20	115	268
1	1	21	124	273
1	1	22	128	273
1	1	23	133	273
1	1	24	136	274
1	1	25	141	276
1	1	26	146	278
1	1	27	156	274
1	1	28	169	279
1	1	29	181	278
1	1	30	192	296
1	1	31	194	297
1	1	32	199	304
1	1	33	199	311
1	1	34	200	315
1	1	35	199	319
1	1	36	200	323
1	1	37	203	326
1	1	38	209	329
1	1	39	213	331
1	1	40	219	334
1	1	41	227	334
1	1	42	232	333
1	1	43	238	331
1	1	44	242	328
1	1	45	246	324
1	1	46	246	314
1	1	47	238	304
1	1	48	235	299
1	1	49	229	294
1	1	50	223	290
1	1	51	220	286
1	1	52	215	281
1	1	53	213	275
1	1	54	210	269
1	1	55	206	265
1	1	56	203	261
1	1	57	200	260
1	1	58	198	258
1	1	62	193	250
1	1	66	191	241
1	1	70	190	229
1	1	74	190	218
1	1	78	192	211
1	1	82	194	202
1	1	86	195	193
1	1	90	198	187
1	1	94	202	182
1	1	98	204	176
1	1	102	207	170
1	1	106	212	166
1	1	110	216	162
1	1	114	220	159
1	1	118	224	153
1	1	122	228	151
1	1	126	233	148
1	1	130	237	145
1	1	134	241	142
1	1	138	244	141
1	1	142	248	138
1	1	146	252	137
1	1	150	256	135
1	1	154	261	134
1	1	158	265	133
1	1	162	268	132
1	1	166	272	131
1	1	170	276	130
1	1	174	281	131
1	1	178	284	129
1	1	182	289	129
1	1	186	292	129
1	1	190	295	128
1	1	194	299	128
1	1	198	305	129
1	1	202	307	129
1	1	206	311	130
1	1	210	314	130
1	1	214	317	130
1	1	218	321	131
1	1	223	325	131
1	1	227	329	133
1	1	232	331	134
1	1	236	335	134
1	1	240	337	134
1	1	244	340	137
1	1	249	344	138
1	1	254	347	139
1	1	259	349	141
1	1	263	354	143
1	1	267	357	144
1	1	271	358	145
1	1	275	362	149
1	1	280	365	149
1	1	284	367	151
1	1	288	367	153
1	1	292	372	155
1	1	296	373	156
1	1	300	375	158
1	1	304	377	160
1	1	308	378	162
1	1	312	380	165
1	1	316	382	166
1	1	320	383	168
1	1	324	387	171
1	1	328	387	173
1	1	332	389	175
1	1	336	389	177
1	1	340	392	179
1	1	344	393	183
1	1	348	393	184
1	1	352	395	187
1	1	356	395	190
1	1	360	395	193
1	1	364	397	196
1	1	368	399	199
1	1	372	398	202
1	1	376	399	204
1	1	380	399	208
1	1	384	399	210
1	1	388	398	214
1	1	392	398	218
1	1	396	398	221
1	1	400	396	225
1	1	404	396	230
1	1	408	394	236
1	1	412	391	241
1	1	416	388	248
1	1	419	385	258
1	1	420	381	264
1	1	421	374	272
1	1	422	363	273
1	1	423	359	275
1	1	424	357	279
1	1	425	357	283
1	1	426	359	289
1	1	427	359	292
1	1	428	361	295
1	1	429	363	297
1	1	430	366	302
1	1	431	368	304
1	1	432	369	307
1	1	433	370	309
1	1	434	373	312
1	1	435	375	315
1	1	436	376	318
1	1	437	378	321
1	1	438	381	324
1	1	439	383	327
1	1	440	385	330
1	1	441	387	332
1	1	442	389	335
1	1	443	390	336
1	1	444	393	341
1	1	445	395	343
1	1	446	397	345
1	1	447	399	347
1	1	448	401	350
1	1	449	403	352
1	1	450	405	355
1	1	451	408	355
1	1	452	412	359
1	1	453	415	361
1	1	454	416	363
1	1	455	420	364
1	1	456	422	367
1	1	457	423	369
1	1	458	427	370
1	1	459	429	371
1	1	460	431	373
1	1	461	433	374
2	2	62	104	262
2	2	62	104	262
2	2	63	111	267
2	2	64	119	270
2	2	65	129	270
2	2	66	148	268
2	2	67	163	274
2	2	68	173	278
2	2	69	182	278
2	2	70	189	285
2	2	71	192	288
2	2	72	191	291
2	2	73	193	296
2	2	74	197	300
2	2	75	201	306
2	2	76	201	312
2	2	77	199	316
2	2	78	199	318
2	2	79	201	322
2	2	80	204	326
2	2	81	210	330
2	2	82	215	333
2	2	83	223	333
2	2	84	231	332
2	2	85	239	328
2	2	86	243	319
2	2	87	239	304
2	2	88	232	297
2	2	89	228	293
2	2	90	223	288
2	2	91	220	284
2	2	92	218	280
2	2	93	213	274
2	2	94	211	271
2	2	95	207	266
2	2	96	203	261
2	2	97	202	260
2	2	98	199	257
2	2	99	197	256
2	2	100	195	253
2	2	101	193	251
2	2	102	193	248
2	2	103	192	247
2	2	104	191	244
2	2	108	189	236
2	2	112	188	226
2	2	116	188	215
2	2	120	189	207
2	2	124	190	199
2	2	128	192	191
2	2	132	194	185
2	2	136	197	179
2	2	140	200	174
2	2	144	202	168
2	2	148	206	164
2	2	152	210	160
2	2	156	213	155
2	2	161	216	151
2	2	166	221	147
2	2	170	225	144
2	2	174	228	141
2	2	178	232	138
2	2	182	235	136
2	2	186	241	134
2	2	190	242	132
2	2	194	248	130
2	2	198	251	129
2	2	202	255	127
2	2	206	259	126
2	2	210	263	124
2	2	214	266	124
2	2	219	273	122
2	2	224	275	121
2	2	228	281	121
2	2	233	284	120
2	2	238	288	119
2	2	242	291	120
2	2	246	296	119
2	2	250	299	119
2	2	255	302	119
2	2	259	306	118
2	2	263	308	119
2	2	267	312	119
2	2	271	315	120
2	2	275	318	121
2	2	279	321	121
2	2	283	325	121
2	2	287	327	121
2	2	291	330	122
2	2	295	333	123
2	2	299	336	124
2	2	303	339	124
2	2	308	342	125
2	2	312	344	126
2	2	316	347	127
2	2	320	349	127
2	2	324	352	128
2	2	328	355	129
2	2	332	357	130
2	2	336	360	131
2	2	340	361	132
2	2	344	364	133
2	2	348	366	135
2	2	352	367	135
2	2	356	370	138
2	2	360	372	139
2	2	364	375	140
2	2	368	376	142
2	2	372	379	144
2	2	376	381	144
2	2	380	383	147
2	2	384	385	148
2	2	388	387	149
2	2	392	387	152
2	2	396	390	153
2	2	400	391	155
2	2	404	393	157
2	2	408	395	158
2	2	412	396	162
2	2	416	397	162
2	2	420	400	167
2	2	425	400	166
2	2	429	401	168
2	2	433	403	170
2	2	437	403	172
2	2	441	406	174
2	2	444	406	176
2	2	449	408	179
2	2	454	407	182
2	2	459	409	184
2	2	464	410	186
2	2	469	411	189
2	2	474	411	193
2	2	479	412	196
2	2	483	411	198
2	2	488	412	200
2	2	493	412	203
2	2	498	411	207
2	2	503	412	210
2	2	508	410	214
2	2	513	410	217
2	2	518	409	221
2	2	523	408	225
2	2	528	406	229
2	2	532	403	231
2	2	537	401	236
2	2	541	398	240
2	2	545	395	245
2	2	548	391	252
2	2	551	385	262
2	2	553	375	274
2	2	554	360	275
2	2	555	358	280
2	2	556	360	286
2	2	557	362	291
2	2	558	365	296
2	2	559	364	296
2	2	560	367	300
2	2	561	367	304
2	2	562	369	305
2	2	563	371	308
2	2	564	372	309
2	2	565	373	311
2	2	566	374	314
2	2	567	376	316
2	2	568	378	319
2	2	569	380	322
2	2	570	382	325
2	2	571	384	329
2	2	572	386	332
2	2	573	389	334
2	2	574	390	339
2	2	575	392	340
2	2	576	395	343
2	2	577	398	345
2	2	578	400	346
2	2	579	401	348
2	2	580	403	351
2	2	581	406	353
2	2	582	408	355
2	2	583	411	357
2	2	584	413	358
2	2	585	415	360
2	2	586	418	362
2	2	587	421	363
2	2	588	423	366
2	2	589	425	368
2	2	590	428	369
2	2	591	430	370
2	2	595	432	372
3	3	83	109	259
3	3	83	109	259
3	3	84	115	267
3	3	85	129	267
3	3	86	149	265
3	3	87	176	274
3	3	88	195	299
3	3	89	199	306
3	3	90	200	312
3	3	91	199	317
3	3	92	200	320
3	3	93	201	324
3	3	94	205	327
3	3	95	209	330
3	3	96	215	332
3	3	97	224	334
3	3	98	230	333
3	3	99	237	329
3	3	100	242	324
3	3	101	242	314
3	3	102	237	304
3	3	103	232	299
3	3	104	226	295
3	3	105	222	292
3	3	106	218	287
3	3	107	215	284
3	3	108	211	279
3	3	109	209	274
3	3	110	208	269
3	3	111	205	265
3	3	112	203	261
3	3	113	200	260
3	3	114	197	257
3	3	115	195	256
3	3	116	193	253
3	3	117	194	252
3	3	118	192	250
3	3	119	191	248
3	3	120	190	245
3	3	121	189	242
3	3	122	189	239
3	3	123	189	237
3	3	124	188	235
3	3	125	188	233
3	3	126	187	231
3	3	127	187	227
3	3	128	186	225
3	3	132	186	217
3	3	136	187	209
3	3	140	187	201
3	3	144	189	192
3	3	148	191	187
3	3	152	193	181
3	3	156	195	176
3	3	160	198	171
3	3	164	201	165
3	3	168	203	162
3	3	172	207	156
3	3	176	210	152
3	3	180	214	149
3	3	184	216	145
3	3	188	220	143
3	3	192	224	139
3	3	196	227	137
3	3	200	232	135
3	3	204	235	133
3	3	208	239	130
3	3	212	242	128
3	3	216	247	126
3	3	220	249	124
3	3	225	254	123
3	3	229	257	122
3	3	233	261	121
3	3	237	265	119
3	3	241	268	118
3	3	245	272	118
3	3	249	276	117
3	3	253	278	116
3	3	258	285	116
3	3	263	288	115
3	3	268	292	115
3	3	272	296	115
3	3	276	299	114
3	3	280	302	113
3	3	284	307	114
3	3	289	310	114
3	3	294	315	115
3	3	299	318	115
3	3	304	321	115
3	3	309	326	116
3	3	313	328	116
3	3	318	332	116
3	3	323	335	117
3	3	328	338	118
3	3	333	342	119
3	3	338	345	120
3	3	343	348	121
3	3	348	351	121
3	3	353	354	122
3	3	358	358	123
3	3	363	360	125
3	3	368	363	126
3	3	373	365	128
3	3	378	369	129
3	3	383	371	129
3	3	388	374	131
3	3	393	376	132
3	3	398	379	134
3	3	403	381	136
3	3	408	383	138
3	3	413	385	139
3	3	418	387	141
3	3	423	389	142
3	3	428	392	145
3	3	433	394	146
3	3	438	396	149
3	3	444	398	150
3	3	448	400	152
3	3	453	401	154
3	3	458	402	156
3	3	463	404	158
3	3	468	406	160
3	3	474	407	163
3	3	480	409	165
3	3	486	410	168
3	3	492	411	171
3	3	497	413	174
3	3	503	415	177
3	3	508	415	179
3	3	513	415	181
3	3	519	416	185
3	3	524	417	187
3	3	529	418	190
3	3	534	419	193
3	3	539	419	196
3	3	545	419	198
3	3	551	420	202
3	3	556	419	205
3	3	561	419	207
3	3	566	419	210
3	3	571	419	212
3	3	576	418	214
3	3	581	418	218
3	3	586	416	220
3	3	591	415	223
3	3	596	414	227
3	3	601	412	229
3	3	606	410	232
3	3	611	407	236
3	3	616	403	240
3	3	621	398	245
3	3	625	393	252
3	3	628	388	258
3	3	629	386	263
3	3	630	383	268
3	3	631	375	273
3	3	632	361	275
3	3	633	359	279
3	3	634	359	285
3	3	636	359	290
3	3	637	361	294
3	3	638	364	297
3	3	639	366	301
3	3	640	368	303
3	3	641	369	305
3	3	642	371	308
3	3	643	372	310
3	3	644	374	314
3	3	645	375	317
3	3	646	377	319
3	3	647	380	323
3	3	648	382	326
3	3	649	383	329
3	3	650	386	331
3	3	651	387	334
3	3	652	390	337
3	3	653	392	340
3	3	654	394	343
3	3	655	396	344
3	3	656	399	348
3	3	657	401	350
3	3	658	403	352
3	3	659	406	354
3	3	660	408	356
3	3	661	410	358
3	3	662	413	360
3	3	663	414	362
3	3	664	416	363
3	3	665	420	365
3	3	666	423	367
3	3	667	425	368
3	3	668	426	370
3	3	669	429	372
